# Supplementary material for: Neutralizing antibodies reveal cryptic vulnerabilities and interdomain crosstalk in the porcine deltacoronavirus spike protein
Source: Nat Commun. 2024 Jun 22;15:5330. doi: 10.1038/s41467-024-49693-0 (PMC11193727; doi:10.1038/s41467-024-49693-0)
Supplement: Supplementary file 4 — Source Data [file 41467_2024_49693_MOESM4_ESM.xlsx]

## Sheet: Fig1B
Prefusion S trimer
OD 450 nm
mAb Conc.log10 (µg/ml)	22C10					42H3					46E6					67B12
1	4	4	4	4	4	4	3.986	4	4	4	4	3.976	4	4	4	4	4	4	4	4
0.301	4	4	4	4	4	4	4	3.758	4	4	4	4	4	4	4	4	4	4	4	4
-0.398	4	4	4	4	4	4	4	4	4	4	4	4	4	4	4	4	4	4	4	4
-1.097	4	4	4	4	4	4	4	4	4	4	4	4	4	4	4	4	4	4	3.964	4
-1.796	3.708	3.772	3.827	3.514	3.708	3.233	3.268	3.135	2.755	2.797	3.646	3.559	3.63	2.592	2.818	3.587	3.595	3.638	2.961	3.127
-2.495	1.708	1.743	1.721	1.488	1.513	1.309	1.202	1.287	0.987	1.032	1.54	1.509	1.536	0.905	0.996	1.593	1.64	1.75	1.245	1.316
-3.194	0.446	0.43	0.488	0.395	0.411	0.326	0.331	0.365	0.259	0.279	0.429	0.41	0.471	0.239	0.311	0.668	0.433	0.486	0.34	0.361
-3.893	0.139	0.139	0.141	0.191	0.191	0.126	0.168	0.128	0.146	0.155	0.142	0.219	0.141	0.156	0.185	0.183	0.15	0.164	0.122	0.132
PDCoV S1B
OD 450 nm
mAb Conc.log10 (µg/ml)	67B12				42H3				46E6				22C10
1	3.894	4	4	4	4	4	4	4	4	4	4	4	0.067	0.042	0.043	0.042
0.30103	4	4	4	4	4	4	4	4	4	4	4	4	0.114	0.039	0.044	0.043
-0.39794	3.699	3.856	3.876	3.885	3.937	4	4	4	4	4	4	4	0.047	0.042	0.041	0.042
-1.09691	3.753	3.741	3.613	4	4	4	4	4	4	4	4	4	0.047	0.041	0.037	0.042
-1.79588	2.845	2.662	2.542	2.804	2.851	3.026	3.107	3.002	3.427	3.334	3.106	3.167	0.046	0.041	0.04	0.041
-2.49485	1.364	1.145	1.144	1.195	1.129	1.244	1.297	1.326	1.522	1.521	1.296	1.181	0.047	0.04	0.039	0.039
-3.19382	0.494	0.465	0.442	0.476	0.388	0.403	0.421	0.531	0.556	0.386	0.352	0.331	0.043	0.041	0.04	0.037
-3.89279	0.29	0.267	0.107	0.253	0.186	0.15	0.146	0.217	0.223	0.145	0.123	0.119	0.042	0.04	0.041	0.057
PDCoV S1A
OD 450 nm
mAb Conc.log10 (µg/ml)	67B12				22C10
1	0.06	0.061	0.059	0.056	4	4	4	4
0.30103	0.05	0.049	0.051	0.049	4	4	4	4
-0.39794	0.047	0.045	0.047	0.049	4	4	4	4
-1.09691	0.049	0.045	0.047	0.047	3.537	4	4	3.227
-1.79588	0.06	0.049	0.044	0.044	2.092	2.833	2.671	1.878
-2.49485	0.053	0.051	0.046	0.048	0.7	0.969	0.894	0.665
-3.19382	0.049	0.047	0.045	0.046	0.221	0.296	0.266	0.177
-3.89279	0.049	0.048	0.046	0.048	0.078	0.099	0.091	0.092

## Sheet: Fig1C
Binding (nm)
46E6							67B12								42H3								22C10
time (min)	400nM	200nM	100nM	50nM	25nM			time (min)	400nM	200nM	100nM	50nM	25nM			time (min)	400nM	200nM	100nM	50nM	25nM				400nM	200nM	100nM	50nM	800nM
0	0	0	0	0	0			0	0	0	0	0	0			0	0	0	0	0	0			0	0	0	0	0	0
0.0035	0.009766	0.009188	0.005713	-0.00734	-0.00545			0.003167	0.004544	0.01135	0.002856	0.002949	0.002028			0.003333	0.002688	-0.00448	-0.00585	0.001802	0.006607			0.003333	-0.00386	-0.0112	0.006848	-0.01472	0.012541
0.006833	0.013447	0.006134	-0.00393	-0.00626	-0.00479			0.006833	0.018701	-0.00022	0.005095	0.005419	0.003511			0.0065	0.007241	0.00597	-0.00322	-0.00188	0.005681			0.0065	-0.00209	-0.01421	0.019915	-0.02229	0.024952
0.010167	0.01492	0.005602	-0.00729	-0.0035	0.001016			0.009833	0.020394	0.00611	0.004404	0.005265	0.003558			0.010167	0.019351	0.004339	-0.00365	-0.00262	0.001303			0.010167	0.000454	-0.00062	0.010791	-0.00855	0.021487
0.0135	0.028675	0.011435	0.005703	-0.00592	-0.00687			0.013333	0.031654	0.019108	0.015128	0.004706	-0.00156			0.0135	0.028065	0.009556	-0.00073	-0.00167	0.001782			0.0135	0.004705	-0.00392	0.008084	-0.00548	0.031651
0.016667	0.038537	0.013269	0.008646	-0.00664	-0.00291			0.017	0.044867	0.017288	0.015818	0.007574	0.00247			0.016667	0.034384	0.012808	0.001538	-0.00147	0.001176			0.016667	0.003211	-0.01615	0.004794	-0.01733	0.022043
0.02	0.046107	0.0145	0.002448	-0.00486	-0.00303			0.02	0.051766	0.019889	0.01601	0.004939	-0.00163			0.02	0.044763	0.014342	-0.00226	-0.00154	-0.00428			0.02	0.002518	-0.01266	0.015818	-0.01929	0.018415
0.0235	0.0594	0.019712	0.000281	-0.00223	-0.00197			0.0235	0.060412	0.031012	0.020405	0.012486	0.005895			0.023333	0.054612	0.014545	-0.00792	0.001176	0.002946			0.023333	0.001627	-0.00396	0.017806	-0.01676	0.036671
0.026833	0.06498	0.020336	0.013788	-0.00254	-0.00217			0.026833	0.076356	0.026594	0.020819	0.010389	0.007039			0.026833	0.065309	0.026594	0.005534	-0.00709	0.00232			0.026833	0.011544	-0.00112	0.003965	-0.00632	0.040549
0.030167	0.07323	0.020562	0.011344	0.000829	-0.00014			0.029833	0.082871	0.041556	0.024892	0.004055	-0.00176			0.029833	0.067232	0.028564	0.00725	-0.00396	0.003739			0.029833	0.009493	0.000661	0.00344	-0.00644	0.034391
0.033667	0.084796	0.027628	0.012565	-0.00205	-0.00541			0.033333	0.088484	0.050404	0.027024	0.010713	0.007019			0.0335	0.080769	0.031329	0.001356	0.00561	-0.00122			0.0335	0.007016	-0.0064	0.020013	-0.02891	0.043294
0.036667	0.089259	0.027996	0.004996	0.000411	-0.00827			0.037	0.101201	0.045043	0.022823	0.009514	0.010315			0.036667	0.093889	0.033906	0.006354	0.004142	0.003988			0.036667	0.0065	-0.00379	0.019547	-0.02237	0.049019
0.040167	0.096249	0.026979	0.013939	-0.00319	0.000217			0.04	0.112962	0.053499	0.023372	0.008275	0.002997			0.039833	0.099288	0.038045	0.008307	-0.00131	-0.00245			0.039833	0.011492	-0.00051	0.006819	-0.00866	0.052445
0.0435	0.105463	0.034566	0.01704	-0.00398	0.003058			0.0435	0.115238	0.062318	0.033837	0.015701	0.006283			0.0435	0.101761	0.035952	0.001674	0.005757	0.00206			0.0435	0.012277	-0.00156	0.007725	-0.01122	0.057735
0.046833	0.11233	0.035839	0.007182	0.000351	-0.00654			0.046833	0.134297	0.05329	0.033824	0.01848	0.011496			0.046833	0.116935	0.046358	0.009168	0.00322	-0.00148			0.046833	0.013456	-0.00588	0.015935	-0.02256	0.050047
0.050167	0.111548	0.035993	0.009821	0.002663	-0.00394			0.050167	0.129352	0.065223	0.031271	0.010798	0.007676			0.05	0.123906	0.048044	0.007915	-0.00745	0.000789			0.05	0.011218	0.001293	0.017371	-0.02325	0.057318
0.053667	0.124109	0.043479	0.021814	0.001179	-0.00416			0.0535	0.142546	0.071871	0.034956	0.015959	0.00921			0.0535	0.133746	0.051081	0.006682	0.002452	0.002271			0.0535	0.015149	0.005362	0.009809	-0.01667	0.072359
0.056667	0.1376	0.046048	0.020255	0.001156	-0.00411			0.0565	0.147782	0.079367	0.036471	0.011405	0.010068			0.056667	0.138511	0.054595	0.012481	0.008073	0.004946			0.056667	0.020737	0.002262	0.011404	-0.00653	0.071497
0.060167	0.135698	0.045213	0.021552	0.001307	-0.00104			0.059833	0.16317	0.074803	0.040009	0.016433	0.013822			0.059833	0.15072	0.05736	0.013424	0.006067	0.004672			0.059833	0.02077	-0.00357	0.020472	-0.02255	0.065346
0.0635	0.141992	0.050138	0.019314	0.004849	-0.00237			0.0635	0.165596	0.083377	0.043592	0.01368	0.019355			0.0635	0.156291	0.061679	0.013558	0.006624	0.004954			0.0635	0.015215	0.004494	0.025647	-0.02217	0.079669
0.066833	0.147361	0.053258	0.020884	0.00516	0.001471			0.0665	0.172085	0.092545	0.043019	0.014375	0.016545			0.066833	0.160494	0.062938	0.016661	0.00212	0.005623			0.066833	0.022379	0.005242	0.013802	-0.01366	0.082622
0.070333	0.157031	0.051009	0.021815	0.004486	-0.00167			0.070167	0.184457	0.090235	0.045937	0.017149	0.006068			0.07	0.174526	0.073213	0.022683	0.004154	0.004092			0.07	0.02937	0.008024	0.004845	-0.00417	0.078499
0.073333	0.155899	0.053679	0.017812	0.000115	-0.00251			0.073333	0.181406	0.098176	0.046359	0.01328	0.00694			0.073333	0.18083	0.073752	0.015064	0.00589	-0.00056			0.073333	0.029524	-0.00031	0.014292	-0.02068	0.07687
0.076833	0.165961	0.058853	0.020738	-0.00072	-0.0059			0.0765	0.19192	0.101941	0.046604	0.017037	0.014269			0.076667	0.185973	0.073795	0.019156	0.01139	0.003911			0.076667	0.028699	0.003163	0.023399	-0.02848	0.097957
0.080167	0.173688	0.061429	0.025329	0.006722	-0.00445			0.080167	0.210329	0.102411	0.042458	0.018653	0.00971			0.079833	0.191886	0.082179	0.016287	0.005459	0.000313			0.079833	0.030337	0.009188	0.015978	-0.01818	0.095453
0.0835	0.177732	0.065918	0.027031	0.004805	0.001768			0.0835	0.20626	0.113942	0.049769	0.017152	0.013			0.0835	0.20113	0.077796	0.020178	0.004728	-0.00145			0.0835	0.031746	0.014952	0.006869	-0.00621	0.101263
0.086833	0.183902	0.065934	0.025405	0.005087	-0.00546			0.086667	0.213589	0.114492	0.056339	0.022097	0.012557			0.086833	0.209078	0.089865	0.020793	0.008047	0.00446			0.086833	0.03265	0.002762	0.013034	-0.01676	0.107283
0.090333	0.189715	0.066261	0.024509	0.003626	-0.00251			0.090167	0.218073	0.108182	0.049854	0.015051	0.014175			0.09	0.214758	0.094736	0.019982	0.004096	0.001258			0.09	0.034477	0.002507	0.016943	-0.02185	0.092186
0.093333	0.190349	0.068901	0.024456	0.004588	-0.0018			0.093333	0.227144	0.118068	0.054331	0.017721	0.010396			0.093333	0.22646	0.093997	0.025756	0.00033	0.003387			0.093333	0.038215	0.01552	0.020281	-0.01965	0.10142
0.096833	0.204896	0.077923	0.030065	0.005078	-0.00158			0.0965	0.227556	0.126982	0.059385	0.01628	0.011395			0.096667	0.230194	0.097951	0.021701	0.006594	0.001492			0.096667	0.036145	0.010228	0.002541	-0.01013	0.119268
0.100167	0.204238	0.074756	0.032407	0.007161	-0.00112			0.100167	0.243189	0.122102	0.062205	0.017355	0.009147			0.099833	0.231493	0.096875	0.03176	0.006147	0.000276			0.099833	0.041034	0.008125	0.009842	-0.01475	0.118492
0.1035	0.207177	0.082134	0.030486	0.002	-0.00142			0.103167	0.24104	0.127611	0.057638	0.023183	0.018477			0.1035	0.244529	0.108987	0.028669	0.010538	-0.0023			0.1035	0.042104	0.009409	0.020577	-0.01899	0.106749
0.106833	0.221411	0.082231	0.028099	0.003508	0.000865			0.106667	0.249538	0.13716	0.070573	0.019792	0.019632			0.106833	0.250561	0.108385	0.028375	0.007956	-0.00101			0.106833	0.042194	0.012482	0.016406	-0.01096	0.127118
0.110333	0.223562	0.082823	0.035218	0.003728	-0.00081			0.110333	0.259729	0.135073	0.063679	0.022418	0.011134			0.110667	0.262423	0.111286	0.032303	0.01335	0.006385			0.110667	0.042343	0.013879	-0.00093	-0.00345	0.131181
0.1135	0.232385	0.085415	0.038435	0.009193	-0.00141			0.113167	0.262623	0.135023	0.070232	0.025763	0.01278			0.113333	0.26122	0.118982	0.036557	0.011038	-0.00054			0.113333	0.047532	0.011562	0.003561	-0.00995	0.123437
0.116833	0.233631	0.090905	0.034061	0.007941	-0.00094			0.1165	0.259667	0.144764	0.068342	0.02172	0.018534			0.116833	0.268391	0.121785	0.030721	0.015235	0.003383			0.116833	0.044152	0.007974	0.021783	-0.02345	0.132049
0.120167	0.237306	0.094635	0.030797	0.007718	-0.00435			0.120167	0.275505	0.138597	0.07077	0.022893	0.018778			0.119833	0.275999	0.125583	0.034299	0.012405	-0.00078			0.119833	0.042184	0.013268	0.019678	-0.01414	0.137373
0.1235	0.243796	0.097282	0.044853	0.007404	-0.00082			0.123333	0.278563	0.153904	0.07173	0.025854	0.011803			0.1235	0.282327	0.124544	0.038806	0.010757	-0.00132			0.1235	0.047995	0.018769	0.004787	-0.0005	0.135608
0.127	0.249647	0.098645	0.04338	0.008297	-0.00077			0.126667	0.275231	0.161368	0.076105	0.029958	0.01659			0.126833	0.286517	0.12706	0.040169	0.020088	0.006306			0.126833	0.053009	0.017948	0.005578	-0.01159	0.148243
0.13	0.250582	0.099811	0.035374	0.005463	0.000869			0.130333	0.287501	0.150864	0.07448	0.028909	0.015523			0.13	0.29064	0.134544	0.039861	0.01276	0.005445			0.13	0.054072	0.006649	0.016625	-0.01764	0.147838
0.1335	0.260684	0.102126	0.034899	0.008151	-0.00193			0.133167	0.288966	0.153934	0.078202	0.029851	0.018172			0.133333	0.305747	0.143017	0.041315	0.002858	0.002308			0.133333	0.053575	0.020204	0.017146	-0.01606	0.144995
0.136833	0.264471	0.103743	0.043902	0.010881	0.003234			0.1365	0.288786	0.165776	0.084718	0.027871	0.009037			0.136833	0.307112	0.141592	0.039764	0.010819	0.002793			0.136833	0.05779	0.022904	0.003771	-0.00242	0.161044
0.140167	0.272328	0.111903	0.046832	0.004145	0.004286			0.140167	0.301265	0.170291	0.094017	0.029056	0.017847			0.140167	0.307482	0.149186	0.048759	0.011688	0.000418			0.140167	0.061095	0.01366	0.00858	0.000624	0.15639
0.1435	0.276666	0.101484	0.04256	0.015177	0.000423			0.143333	0.301277	0.16503	0.082595	0.031617	0.017121			0.143333	0.321067	0.154339	0.047695	0.007169	0.007693			0.143333	0.06471	0.007557	0.013824	-0.01831	0.159178
0.146667	0.278863	0.107285	0.042171	0.009878	0.001364			0.146833	0.304422	0.174648	0.093123	0.030065	0.026736			0.146833	0.321498	0.152493	0.043514	0.013217	0.00823			0.146833	0.063344	0.017974	0.024809	-0.01811	0.172329
0.15	0.282208	0.116005	0.049384	0.007399	0.001575			0.15	0.305466	0.183182	0.099471	0.031153	0.026217			0.15	0.328497	0.157329	0.046919	0.014811	0.005247			0.15	0.061083	0.017547	0.012943	-0.00564	0.175407
0.1535	0.28978	0.113444	0.058722	0.003921	0.004816			0.153167	0.316847	0.179781	0.102828	0.030945	0.017205			0.153167	0.333476	0.157356	0.056347	0.011898	0.007322			0.153167	0.067836	0.015634	0.011186	-0.00228	0.178926
0.156833	0.294153	0.117716	0.049735	0.006273	-6.1e-05			0.156833	0.311343	0.191107	0.101801	0.034463	0.027215			0.156833	0.34075	0.164231	0.045241	0.013519	0.002748			0.156833	0.064695	0.011136	0.018692	-0.01896	0.180003
0.160167	0.298155	0.119474	0.047967	0.014006	-0.00143			0.159833	0.314768	0.192399	0.103295	0.036369	0.027831			0.160167	0.345096	0.170488	0.048882	0.015088	0.012194			0.160167	0.067602	0.015378	0.021479	-0.02208	0.180746
0.163667	0.300906	0.117767	0.052012	0.010606	0.003255			0.163333	0.330166	0.190062	0.106933	0.034712	0.017299			0.163333	0.348753	0.172905	0.053638	0.00881	0.0019			0.163333	0.071054	0.024558	0.009659	-0.00276	0.189157
0.166667	0.307375	0.122635	0.058076	0.011894	0.004396			0.167	0.323564	0.202941	0.116243	0.034751	0.020135			0.167	0.357081	0.169157	0.056218	0.021002	0.006835			0.167	0.071525	0.021151	0.010741	-0.00119	0.194166
0.170167	0.309986	0.129192	0.052506	0.011114	-0.00388			0.169833	0.324862	0.20521	0.113438	0.033936	0.014093			0.17	0.363546	0.177771	0.053562	0.018891	0.007769			0.17	0.073843	0.010527	0.021112	-0.02358	0.194831
0.1735	0.317111	0.126914	0.04745	0.009542	-0.00203			0.173167	0.333718	0.200398	0.112374	0.036983	0.03328			0.173167	0.366951	0.175208	0.054913	0.013029	0.006813			0.173167	0.071333	0.016274	0.024271	-0.02235	0.196577
0.176833	0.319519	0.128571	0.052075	0.009369	-0.00015			0.176833	0.330309	0.208101	0.115322	0.037924	0.023189			0.176833	0.367324	0.178253	0.056452	0.012106	0.005807			0.176833	0.070073	0.02294	0.01711	-0.00624	0.199997
0.180167	0.328093	0.13175	0.06412	0.011804	0.003368			0.18	0.34008	0.211418	0.120843	0.036414	0.024164			0.180167	0.37402	0.179919	0.058753	0.019624	0.007066			0.180167	0.075206	0.01989	0.015496	0.001388	0.205805
0.183667	0.332093	0.135235	0.058437	0.013892	0.001859			0.1835	0.348102	0.217611	0.120971	0.03529	0.019954			0.183333	0.377849	0.192497	0.062441	0.015425	0.007793			0.183333	0.078011	0.014697	0.018957	-0.01653	0.200502
0.186667	0.335399	0.135125	0.049049	0.015418	0.004932			0.186667	0.348289	0.218532	0.118954	0.039762	0.024318			0.186667	0.38664	0.19105	0.058623	0.01376	0.007104			0.186667	0.076735	0.023908	0.022062	-0.02139	0.201227
0.190167	0.337511	0.141291	0.057705	0.015982	0.005996			0.189833	0.35335	0.222811	0.117396	0.038739	0.021571			0.19	0.3911	0.184524	0.055617	0.013107	0.012041			0.19	0.080659	0.025219	0.018616	-0.01337	0.207892
0.1935	0.343748	0.141929	0.070114	0.012364	-0.00179			0.1935	0.358549	0.213257	0.126227	0.034256	0.021583			0.193167	0.39084	0.189183	0.062968	0.016089	0.004489			0.193167	0.081582	0.026433	0.0188	-0.00721	0.217184
0.196833	0.347186	0.138914	0.06495	0.012616	0.000399			0.197167	0.3568	0.231256	0.132258	0.040508	0.02462			0.196833	0.405151	0.191704	0.060585	0.017624	0.008278			0.196833	0.08044	0.016201	0.024077	-0.01809	0.207533
0.200333	0.347426	0.144476	0.058689	0.01492	-0.00091			0.200167	0.362039	0.224582	0.123648	0.041267	0.028929			0.200167	0.400455	0.201998	0.061829	0.021499	0.010437			0.200167	0.077785	0.024049	0.028071	-0.0256	0.218611
0.203333	0.355172	0.145967	0.071001	0.014738	-0.00287			0.203333	0.3629	0.229061	0.127321	0.042531	0.03463			0.203333	0.409951	0.203088	0.064075	0.015814	0.002398			0.203333	0.081889	0.025448	0.025992	-0.01325	0.21408
0.206833	0.35435	0.151502	0.074832	0.012814	0.005438			0.206667	0.373413	0.233099	0.127399	0.043086	0.02217			0.206667	0.414795	0.200124	0.068627	0.022002	0.004085			0.206667	0.08476	0.030173	0.016515	-0.00573	0.21069
0.210167	0.366623	0.152359	0.066688	0.016495	0.005642			0.209833	0.365355	0.236816	0.130782	0.039957	0.022248			0.210167	0.409607	0.203974	0.065026	0.028826	0.007033			0.210167	0.08801	0.022884	0.026542	-0.01771	0.222829
0.2135	0.363954	0.15532	0.06484	0.013666	-0.00161			0.2135	0.379582	0.232667	0.132659	0.042794	0.031817			0.213167	0.418244	0.207805	0.064237	0.025413	0.006056			0.213167	0.081718	0.025902	0.032686	-0.02607	0.224643
0.216833	0.365754	0.152036	0.065955	0.021659	0.003092			0.216667	0.384855	0.232338	0.126359	0.044234	0.032014			0.216833	0.423576	0.209112	0.065247	0.018155	0.009569			0.216833	0.083598	0.035143	0.026993	-0.01619	0.211623
0.220333	0.369317	0.159973	0.073835	0.015632	0.004993			0.22	0.374363	0.245701	0.134435	0.040776	0.034168			0.220167	0.425861	0.20443	0.066509	0.021826	0.010657			0.220167	0.08969	0.033844	0.017651	-0.0093	0.232064
0.223333	0.376281	0.162966	0.070804	0.021276	0.005896			0.223333	0.385328	0.249859	0.136164	0.050648	0.034798			0.223333	0.424265	0.215087	0.069739	0.023378	0.009216			0.223333	0.088863	0.02834	0.025511	-0.01115	0.231792
0.226833	0.374401	0.159932	0.06622	0.014555	0.001396			0.2265	0.392123	0.238336	0.139001	0.046127	0.031324			0.226667	0.436109	0.216974	0.070358	0.023775	0.004826			0.226667	0.091926	0.026856	0.026022	-0.01955	0.224615
0.230167	0.376535	0.159094	0.072542	0.016706	0.002501			0.229833	0.391165	0.249468	0.127162	0.045772	0.031757			0.230167	0.441359	0.217018	0.066954	0.024308	0.009037			0.230167	0.091838	0.034273	0.031117	-0.01661	0.237042
0.2335	0.378313	0.1656	0.078001	0.025021	0.005455			0.2335	0.395452	0.248609	0.139751	0.053128	0.034492			0.2335	0.448322	0.221147	0.072039	0.020152	0.010449			0.2335	0.09631	0.033422	0.021	-0.01094	0.233718
0.236833	0.382004	0.163768	0.074643	0.021282	0.007285			0.236667	0.399601	0.249607	0.140984	0.046267	0.026804			0.236833	0.447577	0.224307	0.077257	0.019125	0.010527			0.236833	0.097712	0.036856	0.021923	-0.01154	0.235162
0.240333	0.383544	0.171771	0.068548	0.019538	0.003054			0.24	0.39514	0.257622	0.141811	0.045521	0.034041			0.24	0.451106	0.228522	0.06933	0.026195	0.006437			0.24	0.096902	0.034128	0.028029	-0.01785	0.234504
0.243333	0.385305	0.166871	0.071768	0.016459	-0.00342			0.243333	0.404061	0.257576	0.142834	0.051744	0.039306			0.243333	0.453497	0.233192	0.073646	0.029486	0.010276			0.243333	0.101494	0.034643	0.030671	-0.01997	0.244019
0.246833	0.388948	0.171047	0.074885	0.021458	0.000491			0.2465	0.410305	0.258592	0.147557	0.051275	0.033411			0.246833	0.464317	0.233375	0.082043	0.017137	0.007679			0.246833	0.098741	0.045845	0.017075	-0.00749	0.237444
0.250167	0.389874	0.172539	0.076985	0.029179	0.000935			0.249833	0.410042	0.26483	0.143396	0.0476	0.029698			0.250167	0.459415	0.233591	0.08252	0.026699	0.011808			0.250167	0.099943	0.040713	0.012511	-0.01244	0.25459
0.2535	0.392355	0.175501	0.07688	0.012922	0.001715			0.2535	0.410252	0.267213	0.146797	0.052498	0.042101			0.2535	0.4652	0.239796	0.083719	0.028919	0.008597			0.2535	0.103887	0.028616	0.020141	-0.02277	0.254095
0.257	0.398322	0.173529	0.07229	0.020007	0.004087			0.256667	0.41792	0.260642	0.148767	0.05319	0.039416			0.256667	0.467766	0.249205	0.082825	0.021539	0.010035			0.256667	0.097721	0.035505	0.032259	-0.02074	0.249396
0.26	0.398929	0.178573	0.084019	0.025506	0.005008			0.26	0.414726	0.270146	0.150713	0.046737	0.031528			0.26	0.476691	0.242778	0.087463	0.019223	0.010643			0.26	0.101804	0.050847	0.015005	-0.01104	0.247187
0.2635	0.401246	0.181634	0.080686	0.022826	0.001333			0.263333	0.418069	0.273215	0.158915	0.052685	0.037673			0.263333	0.474964	0.245933	0.08287	0.032524	0.012357			0.263333	0.107339	0.042199	0.01288	-0.01045	0.261038
0.266833	0.407389	0.177052	0.079414	0.023112	0.007611			0.2665	0.417753	0.275258	0.151005	0.049499	0.038368			0.2665	0.481388	0.249969	0.082711	0.029801	0.009839			0.2665	0.111915	0.034909	0.018584	-0.01341	0.26639
0.270167	0.405642	0.184397	0.079909	0.016644	-0.00033			0.270167	0.416603	0.278795	0.149828	0.053173	0.03769			0.270167	0.48926	0.257498	0.085533	0.018505	0.012692			0.270167	0.108014	0.047697	0.024311	-0.01668	0.249954
0.2735	0.409439	0.187704	0.082684	0.021531	0.001107			0.2735	0.427031	0.275219	0.156581	0.056027	0.042088			0.2735	0.483174	0.253449	0.083434	0.031574	0.007455			0.2735	0.110485	0.042073	0.017674	-0.00757	0.265112
0.277	0.416109	0.191712	0.088852	0.019842	0.006361			0.276833	0.42891	0.281633	0.155786	0.051387	0.030831			0.276667	0.489728	0.257189	0.089089	0.027935	0.008638			0.276667	0.11203	0.047087	0.01507	0.000675	0.265083
0.28	0.419866	0.195789	0.084496	0.017735	0.006542			0.28	0.42786	0.281701	0.157959	0.051671	0.035174			0.28	0.499575	0.259371	0.087548	0.024746	0.009984			0.28	0.110834	0.033944	0.015901	-0.00532	0.263895
0.2835	0.419237	0.192765	0.078387	0.025291	0.006439			0.283333	0.425798	0.284111	0.160978	0.055791	0.044099			0.283333	0.499132	0.264593	0.088313	0.029975	0.010554			0.283333	0.1132	0.038493	0.03261	-0.01693	0.27314
0.286833	0.419791	0.195692	0.088748	0.023851	0.003143			0.286833	0.439069	0.280861	0.160365	0.054432	0.034839			0.2865	0.504017	0.268435	0.088715	0.029112	0.014397			0.2865	0.113278	0.043611	0.022329	-0.00452	0.277131
0.290167	0.423229	0.200851	0.089494	0.023655	0.009859			0.290167	0.434128	0.29644	0.163783	0.049214	0.02961			0.290167	0.504545	0.267279	0.091397	0.028246	0.008184			0.290167	0.116881	0.048363	0.011302	-0.00029	0.273365
0.293667	0.432572	0.200358	0.086659	0.021239	0.004587			0.293333	0.430954	0.295619	0.163716	0.05436	0.036425			0.2935	0.505128	0.271571	0.092818	0.036641	0.016188			0.2935	0.116648	0.035286	0.017013	-0.01419	0.282276
0.296667	0.433124	0.199402	0.087071	0.023664	0.003959			0.297	0.440094	0.287126	0.161471	0.055103	0.040053			0.296667	0.515101	0.280256	0.097686	0.028636	0.014722			0.296667	0.121174	0.037461	0.029798	-0.01604	0.289395
0.300167	0.435837	0.203944	0.084449	0.026351	0.00576			0.3	0.441772	0.288382	0.166298	0.050823	0.039181			0.3	0.521782	0.28154	0.097819	0.024374	0.008648			0.3	0.120243	0.050671	0.020514	-0.00603	0.284082
0.3035	0.43719	0.207579	0.095306	0.023979	0.008557			0.303167	0.440341	0.304587	0.167474	0.055181	0.030952			0.3035	0.517476	0.277526	0.098171	0.032146	0.012417			0.3035	0.124765	0.048765	0.012528	-0.00204	0.299636
0.306833	0.444909	0.206014	0.100449	0.022189	0.008588			0.306833	0.445945	0.297222	0.172467	0.058415	0.034341			0.3065	0.521532	0.276039	0.097939	0.0352	0.010895			0.3065	0.126903	0.035177	0.021723	-0.01886	0.297375
0.310167	0.443881	0.20917	0.088481	0.021462	0.008482			0.310167	0.44387	0.30338	0.167379	0.061049	0.041313			0.310167	0.525915	0.293302	0.099901	0.023223	0.012866			0.310167	0.126496	0.046381	0.025248	-0.01293	0.293571
0.313667	0.444024	0.210714	0.091792	0.024968	0.008635			0.313333	0.443185	0.306554	0.17488	0.056267	0.035773			0.3135	0.530438	0.285806	0.098863	0.03712	0.010963			0.3135	0.1254	0.047918	0.023147	-0.01095	0.304841
0.316667	0.443975	0.212606	0.103819	0.025552	0.007942			0.316667	0.449561	0.306421	0.182439	0.063795	0.045171			0.316667	0.527326	0.291246	0.102202	0.03028	0.010701			0.316667	0.128469	0.041278	0.015468	0.002891	0.30898
0.320167	0.453559	0.210738	0.101389	0.025238	0.007457			0.319833	0.452328	0.307131	0.18523	0.060594	0.041416			0.32	0.542175	0.302499	0.104572	0.027195	0.012287			0.32	0.136263	0.042099	0.0213	-0.00775	0.299303
0.3235	0.457497	0.210763	0.095075	0.023944	0.011588			0.323167	0.451781	0.307384	0.182345	0.060837	0.038221			0.3235	0.538022	0.298374	0.098223	0.031844	0.01239			0.3235	0.133166	0.046201	0.030275	-0.01882	0.306914
0.326833	0.457962	0.212612	0.099719	0.026802	0.002797			0.326833	0.45715	0.309174	0.179995	0.061332	0.044699			0.3265	0.538487	0.296109	0.100709	0.034343	0.013603			0.3265	0.129086	0.048464	0.031593	-0.01288	0.312581
0.330333	0.459554	0.213656	0.10461	0.019246	0.010072			0.33	0.460468	0.309578	0.188789	0.061354	0.037501			0.330167	0.545689	0.303124	0.105365	0.032916	0.008843			0.330167	0.133249	0.049741	0.017695	0.001392	0.310611
0.333667	0.463123	0.221014	0.102112	0.023874	0.010797			0.333333	0.455663	0.32317	0.19204	0.059124	0.03843			0.333333	0.542344	0.307572	0.107584	0.027686	0.009837			0.333333	0.137645	0.038487	0.019396	-0.00694	0.310993
0.3365	0.465086	0.221028	0.095314	0.023524	0.000862			0.336667	0.454909	0.321771	0.190691	0.063959	0.050123			0.3365	0.553883	0.302778	0.10079	0.031278	0.01227			0.3365	0.135775	0.049115	0.037272	-0.02171	0.313885
0.340167	0.469935	0.218661	0.098595	0.024551	0.006275			0.339833	0.456885	0.316129	0.190336	0.068965	0.049919			0.340167	0.556731	0.309717	0.111138	0.025832	0.004985			0.340167	0.14161	0.049134	0.025964	-0.00962	0.313515
0.3435	0.466715	0.226483	0.105829	0.02609	0.012289			0.343167	0.462357	0.318792	0.192821	0.06366	0.039105			0.3435	0.55608	0.303643	0.112887	0.035683	0.013507			0.3435	0.138435	0.055549	0.01914	-0.00308	0.322006
0.346833	0.473322	0.227876	0.111343	0.028825	0.006575			0.346833	0.462063	0.324374	0.198746	0.064241	0.044413			0.346833	0.555539	0.309152	0.109745	0.032008	0.017527			0.346833	0.142459	0.042402	0.030652	-0.01112	0.324478
0.350333	0.476568	0.224751	0.097398	0.029302	0.004407			0.35	0.463752	0.325484	0.199999	0.066111	0.048471			0.350167	0.565051	0.316152	0.112278	0.027604	0.013174			0.350167	0.135187	0.045226	0.032137	-0.01761	0.320341
0.353333	0.482119	0.224888	0.099483	0.033922	0.008434			0.353333	0.462962	0.321722	0.197909	0.065754	0.046721			0.353333	0.565427	0.316354	0.11245	0.031128	0.011274			0.353333	0.14167	0.053575	0.029695	-0.01277	0.324392
0.356833	0.478884	0.229829	0.110134	0.031956	0.011325			0.356667	0.463359	0.33327	0.206482	0.06785	0.052207			0.356667	0.562896	0.312078	0.11289	0.037107	0.014124			0.356667	0.144003	0.051347	0.021884	-0.00976	0.335736
0.360167	0.483895	0.236276	0.111842	0.028579	0.010915			0.359833	0.470232	0.333973	0.201732	0.066005	0.044816			0.360167	0.56728	0.321533	0.115363	0.034499	0.013499			0.360167	0.146241	0.049419	0.030656	-0.01024	0.327634
0.3635	0.484463	0.233883	0.107203	0.027068	0.00695			0.363167	0.473909	0.329975	0.204431	0.068101	0.041293			0.3635	0.566893	0.320561	0.116297	0.034322	0.013687			0.3635	0.143469	0.049309	0.034302	-0.01847	0.318329
0.366833	0.486453	0.232658	0.110704	0.031491	0.006703			0.366833	0.468548	0.333376	0.206624	0.070461	0.05243			0.366833	0.57225	0.323996	0.112696	0.033034	0.013627			0.366833	0.139609	0.055835	0.037146	-0.0154	0.32975
0.370333	0.487545	0.238347	0.11273	0.032155	0.009728			0.37	0.478375	0.332531	0.204529	0.069654	0.053123			0.37	0.569739	0.323322	0.118741	0.033972	0.016334			0.37	0.146593	0.059021	0.026098	-0.00781	0.332432
0.373167	0.491261	0.241178	0.115981	0.028588	0.010115			0.373333	0.479051	0.338624	0.2102	0.069847	0.039234			0.373333	0.577036	0.321491	0.122973	0.037083	0.01516			0.373333	0.149116	0.054732	0.020964	-0.00065	0.328358
0.376833	0.49546	0.236871	0.10855	0.035855	0.016427			0.376833	0.4741	0.344788	0.216059	0.068709	0.048008			0.376833	0.576973	0.319189	0.11656	0.044245	0.015832			0.376833	0.148143	0.053964	0.040945	-0.02214	0.337955
0.380167	0.496032	0.240489	0.118341	0.032597	0.006692			0.379833	0.475898	0.342542	0.205785	0.068702	0.050548			0.379833	0.582556	0.325385	0.116629	0.040348	0.012548			0.379833	0.147561	0.056513	0.038388	-0.01632	0.339242
0.3835	0.49689	0.240982	0.121721	0.033736	0.011285			0.3835	0.483267	0.343115	0.204213	0.066875	0.052485			0.3835	0.583555	0.326469	0.119566	0.036499	0.010872			0.3835	0.147566	0.060525	0.027826	-0.00875	0.329074
0.387	0.498429	0.247832	0.118354	0.034693	0.008341			0.386833	0.482356	0.347635	0.214501	0.07184	0.046376			0.386833	0.586299	0.327884	0.11858	0.040737	0.017156			0.386833	0.154684	0.056035	0.0286	-0.00761	0.344902
0.39	0.499911	0.244045	0.118087	0.030632	0.002241			0.39	0.489092	0.349292	0.210047	0.076569	0.050604			0.39	0.589004	0.330644	0.122576	0.038791	0.012396			0.39	0.147535	0.052612	0.036243	-0.0195	0.346161
0.393167	0.497537	0.24674	0.117015	0.030424	0.00888			0.393333	0.488467	0.343813	0.208789	0.071358	0.047638			0.393333	0.59069	0.338424	0.121347	0.033611	0.013543			0.393333	0.142158	0.06238	0.04022	-0.01657	0.330908
0.396833	0.497132	0.248492	0.117535	0.031747	0.010352			0.396833	0.483653	0.350798	0.206329	0.068485	0.053839			0.396833	0.593384	0.334572	0.119698	0.038934	0.015522			0.396833	0.147781	0.067235	0.027703	-0.00814	0.344331
0.400167	0.499996	0.252922	0.117213	0.038411	0.011751			0.400167	0.492634	0.350012	0.217244	0.074456	0.05028			0.399833	0.59116	0.33332	0.120278	0.042929	0.018708			0.399833	0.157663	0.055334	0.023051	-0.01271	0.351617
0.4035	0.504049	0.245573	0.113983	0.033034	0.00659			0.4035	0.496015	0.351861	0.215764	0.074334	0.048414			0.4035	0.598874	0.341078	0.128412	0.041913	0.009833			0.4035	0.155998	0.061348	0.03588	-0.01227	0.33763
0.406667	0.504522	0.250434	0.113295	0.030794	0.008047			0.406667	0.493796	0.352249	0.211538	0.073416	0.054246			0.406667	0.597876	0.349667	0.121637	0.04094	0.018712			0.406667	0.155014	0.064564	0.038577	-0.01903	0.338441
0.41	0.50611	0.252707	0.1205	0.03882	0.009306			0.41	0.497339	0.352044	0.211652	0.07693	0.059173			0.41	0.604496	0.343778	0.121093	0.035746	0.016176			0.41	0.154651	0.065279	0.02691	-0.00811	0.353049
0.4135	0.505641	0.250918	0.119868	0.042295	0.0141			0.413333	0.502943	0.35491	0.214567	0.073339	0.048236			0.413333	0.602291	0.349948	0.128826	0.039929	0.013115			0.413333	0.161125	0.064695	0.017476	-0.00346	0.344711
0.416833	0.506868	0.257042	0.118608	0.03721	0.011593			0.4165	0.503227	0.359316	0.215918	0.076384	0.046652			0.416833	0.609199	0.352022	0.129812	0.049937	0.014028			0.416833	0.162958	0.058288	0.037918	-0.01643	0.359117
0.420167	0.506908	0.255586	0.123938	0.031306	0.00988			0.420167	0.50299	0.358036	0.213317	0.077859	0.061176			0.419833	0.610617	0.347394	0.127263	0.047444	0.011444			0.419833	0.158123	0.05952	0.042521	-0.02086	0.35902
0.423667	0.507267	0.25882	0.123803	0.039503	0.007583			0.4235	0.505827	0.358771	0.214698	0.076854	0.056578			0.4235	0.615222	0.353266	0.130259	0.038942	0.014014			0.4235	0.164019	0.07315	0.028813	-0.00801	0.351369
0.426667	0.510723	0.260455	0.128217	0.038145	0.012644			0.426667	0.500119	0.36117	0.215213	0.075769	0.050736			0.426667	0.61433	0.353229	0.132067	0.039739	0.015232			0.426667	0.167703	0.06542	0.021453	-0.00149	0.354518
0.430167	0.516421	0.260471	0.129297	0.034972	0.009197			0.43	0.505882	0.369023	0.229924	0.075811	0.057085			0.429833	0.613839	0.354838	0.136452	0.044787	0.01449			0.429833	0.167998	0.063868	0.026084	-0.01199	0.363962
0.4335	0.512745	0.260049	0.121249	0.032359	0.007431			0.4335	0.509462	0.358059	0.220182	0.080477	0.053797			0.4335	0.623303	0.366694	0.130416	0.037109	0.01461			0.4335	0.163136	0.065209	0.034963	-0.01955	0.350227
0.436833	0.514681	0.260768	0.122614	0.032954	0.007847			0.4365	0.509479	0.361184	0.218601	0.074878	0.059285			0.436833	0.623929	0.364854	0.133566	0.039057	0.012941			0.436833	0.167307	0.069199	0.025662	-0.00801	0.359078
0.440167	0.515204	0.266053	0.131611	0.033987	0.009111			0.440167	0.510017	0.370017	0.225163	0.083665	0.055562			0.44	0.625356	0.358538	0.134356	0.04816	0.018197			0.44	0.169515	0.07222	0.018873	0.001002	0.370737
0.443667	0.527559	0.268285	0.129065	0.033449	0.01476			0.443333	0.515071	0.36834	0.22921	0.08504	0.054309			0.444167	0.628547	0.367487	0.129993	0.047602	0.015003			0.444167	0.17198	0.060162	0.03073	-0.02127	0.376289
0.446667	0.523964	0.26801	0.125975	0.039361	0.012465			0.446667	0.507833	0.364436	0.222464	0.077293	0.055292			0.446833	0.628881	0.372344	0.132147	0.044752	0.01256			0.446833	0.17027	0.067633	0.03282	-0.01431	0.359171
0.450167	0.518768	0.272679	0.132713	0.034158	0.016107			0.45	0.506636	0.374689	0.228032	0.080632	0.068071			0.45	0.631099	0.365965	0.13904	0.045195	0.018341			0.45	0.171403	0.071344	0.033131	-0.00699	0.375654
0.4535	0.524076	0.274731	0.134935	0.037338	0.014411			0.453167	0.511787	0.371334	0.233055	0.084893	0.060936			0.4535	0.630029	0.371959	0.1418	0.047606	0.018079			0.4535	0.177065	0.069166	0.018014	0.003952	0.374278
0.456833	0.530745	0.273221	0.135201	0.038798	0.015221			0.4565	0.520254	0.369231	0.228379	0.079563	0.049785			0.456833	0.636185	0.373073	0.144161	0.050141	0.013505			0.456833	0.177435	0.06151	0.023355	-0.00618	0.374823
0.460333	0.53034	0.27395	0.130787	0.035558	0.006975			0.460167	0.513765	0.375112	0.231182	0.086903	0.06094			0.460167	0.636147	0.375954	0.145496	0.049318	0.020368			0.460167	0.167887	0.062532	0.042866	-0.01836	0.380997
0.463333	0.536033	0.276647	0.132347	0.034199	0.008299			0.463333	0.514676	0.37042	0.229754	0.09055	0.067951			0.463333	0.636014	0.383405	0.14537	0.045215	0.013815			0.463333	0.179659	0.069949	0.032605	-0.01334	0.387138
0.466833	0.532137	0.282419	0.135693	0.037052	0.014348			0.466667	0.519317	0.37328	0.23304	0.080994	0.056788			0.466667	0.645885	0.38517	0.150225	0.045003	0.016893			0.466667	0.184002	0.072932	0.022113	0.012758	0.3866
0.470167	0.538022	0.277961	0.138889	0.041508	0.017063			0.470167	0.517585	0.382918	0.236739	0.086639	0.057907			0.470167	0.643145	0.382372	0.146627	0.052569	0.016684			0.470167	0.179902	0.067563	0.027238	-0.00456	0.391506
0.4735	0.538564	0.280033	0.133438	0.037526	0.008676			0.473167	0.516647	0.383669	0.237831	0.088658	0.064467			0.4735	0.647372	0.391394	0.145386	0.044369	0.015706			0.4735	0.18222	0.065655	0.032641	-0.01873	0.386995
0.476667	0.537516	0.281789	0.135275	0.042396	0.009386			0.476667	0.523891	0.373447	0.234561	0.085232	0.059858			0.476833	0.650177	0.390023	0.149519	0.041441	0.01639			0.476833	0.179144	0.077047	0.027395	-0.00499	0.389791
0.48	0.539241	0.287099	0.13987	0.045106	0.014219			0.480167	0.516637	0.384559	0.243862	0.083881	0.057366			0.480167	0.647895	0.387835	0.149568	0.053291	0.018577			0.480167	0.182553	0.071799	0.025802	-0.00181	0.398199
0.483333	0.547043	0.28411	0.144443	0.040429	0.013538			0.483333	0.525642	0.383893	0.243361	0.087671	0.061091			0.483167	0.650087	0.388764	0.148561	0.050769	0.020059			0.483167	0.182145	0.068025	0.028312	-0.00552	0.398277
0.486833	0.544997	0.285963	0.138366	0.042807	0.01339			0.486667	0.525365	0.379908	0.24176	0.088545	0.059009			0.486667	0.659071	0.399407	0.14846	0.042686	0.022933			0.486667	0.187784	0.067466	0.036391	-0.01927	0.395124
0.490167	0.543621	0.288364	0.131669	0.040767	0.015352			0.490167	0.517186	0.384777	0.247419	0.082922	0.06348			0.490167	0.655173	0.392418	0.148553	0.046803	0.016939			0.490167	0.182981	0.07541	0.032802	-0.00744	0.404029
0.4935	0.546485	0.287625	0.144138	0.03787	0.013185			0.493167	0.520376	0.392053	0.252302	0.090612	0.064791			0.4935	0.65517	0.394092	0.157687	0.051447	0.020344			0.4935	0.1883	0.077877	0.023888	-0.0011	0.404425
0.496833	0.552419	0.291532	0.14603	0.04222	0.018394			0.496833	0.521573	0.394565	0.252169	0.089853	0.054797			0.496833	0.662141	0.394813	0.158407	0.045298	0.01683			0.496833	0.190376	0.071221	0.028528	0.00397	0.40318
0.500333	0.551089	0.292737	0.138821	0.039085	0.015558			0.5	0.525664	0.389504	0.251256	0.08899	0.055061			0.5	0.666086	0.398841	0.154743	0.044144	0.017654			0.5	0.188699	0.065947	0.032234	-0.01292	0.402804
0.503333	0.556662	0.291442	0.138254	0.04165	0.01023			0.503333	0.524767	0.392973	0.256087	0.091137	0.067379			0.503333	0.664742	0.39914	0.155605	0.052413	0.018186			0.503333	0.185968	0.074831	0.045062	-0.01228	0.413513
0.506833	0.555486	0.29381	0.15486	0.041461	0.012453			0.506833	0.531443	0.389915	0.24966	0.091355	0.059914			0.506667	0.665164	0.405836	0.162748	0.046864	0.020519			0.506667	0.194861	0.077902	0.025053	0.001668	0.403794
0.510167	0.557285	0.295097	0.148544	0.039403	0.016971			0.510167	0.530636	0.399564	0.25618	0.091489	0.056974			0.510167	0.66072	0.40181	0.15669	0.056137	0.018295			0.510167	0.192741	0.074591	0.02532	-0.00344	0.414903
0.5135	0.567981	0.296348	0.147839	0.04393	0.010498			0.5135	0.526535	0.400199	0.256904	0.094491	0.065704			0.513167	0.658753	0.400865	0.150028	0.052978	0.020726			0.513167	0.19153	0.067412	0.041574	-0.02134	0.417268
0.517	0.562221	0.293093	0.144334	0.043375	0.013866			0.516833	0.531602	0.397444	0.25632	0.088207	0.065525			0.516833	0.67241	0.412398	0.160791	0.046461	0.017938			0.516833	0.188753	0.080287	0.039821	-0.01413	0.412309
0.52	0.560082	0.298095	0.147849	0.04375	0.017092			0.52	0.534519	0.399729	0.258979	0.088602	0.063395			0.52	0.670247	0.407885	0.160144	0.047315	0.018683			0.52	0.194281	0.081727	0.032472	-0.0079	0.407474
0.5235	0.565941	0.297886	0.159257	0.041103	0.01678			0.523333	0.530424	0.404346	0.266332	0.092549	0.064912			0.523167	0.669086	0.398457	0.157822	0.053491	0.023947			0.523167	0.196971	0.076421	0.028953	-0.00196	0.417712
0.526833	0.568557	0.301302	0.149304	0.039651	0.011918			0.526833	0.53582	0.399568	0.265501	0.093706	0.063553			0.526833	0.672278	0.407975	0.16307	0.056298	0.019408			0.526833	0.197172	0.07116	0.038663	-0.01783	0.413356
0.530167	0.563513	0.29895	0.143393	0.044954	0.013383			0.529833	0.53606	0.400966	0.262752	0.09436	0.063882			0.530167	0.678764	0.410416	0.157929	0.053919	0.022363			0.530167	0.191251	0.082411	0.044388	-0.01212	0.411177
0.5335	0.564836	0.303536	0.155343	0.045408	0.009501			0.5335	0.530048	0.405786	0.259428	0.092839	0.070265			0.533333	0.673775	0.404946	0.155425	0.05192	0.021675			0.533333	0.190613	0.086813	0.035906	-0.00093	0.421528
0.537	0.570357	0.303044	0.156378	0.040918	0.016101			0.536667	0.53773	0.400531	0.269735	0.097451	0.065116			0.536833	0.674506	0.406579	0.165632	0.05203	0.021122			0.536833	0.199289	0.07494	0.030721	0.002424	0.416616
0.54	0.573728	0.303063	0.148202	0.047071	0.019196			0.54	0.535325	0.405398	0.270086	0.094935	0.062114			0.54	0.678918	0.414828	0.161241	0.055197	0.017884			0.54	0.199183	0.079071	0.03893	-0.00722	0.411981
0.5435	0.567868	0.30413	0.150477	0.046365	0.01631			0.543333	0.533812	0.411598	0.266925	0.097311	0.067583			0.543167	0.675457	0.415897	0.160126	0.054748	0.023246			0.543167	0.196936	0.081368	0.047225	-0.01397	0.410823
0.546833	0.572674	0.308405	0.158586	0.045974	0.015531			0.5465	0.534448	0.404484	0.268119	0.094126	0.067996			0.546833	0.686058	0.42213	0.164468	0.051703	0.022162			0.546833	0.200322	0.085136	0.036015	-0.01041	0.422527
0.550167	0.569348	0.308692	0.156528	0.047565	0.015014			0.549833	0.543519	0.410493	0.265214	0.096839	0.062799			0.550167	0.684631	0.418213	0.165561	0.053942	0.018418			0.550167	0.20176	0.084576	0.034547	-0.00563	0.418996
0.553667	0.577552	0.308663	0.153891	0.048803	0.018851			0.5535	0.539767	0.415467	0.274048	0.097686	0.063049			0.553333	0.688378	0.412975	0.164867	0.06058	0.016332			0.553333	0.207732	0.084102	0.037991	-0.0131	0.426169
0.556667	0.571319	0.308814	0.157484	0.044323	0.013838			0.556667	0.545017	0.406546	0.272156	0.104222	0.072589			0.557	0.68764	0.42571	0.164945	0.057857	0.019928			0.557	0.199151	0.084074	0.043245	-0.01535	0.420004
0.560167	0.574043	0.307416	0.157329	0.046889	0.014675			0.56	0.546822	0.411238	0.263771	0.100021	0.067936			0.56	0.690314	0.422782	0.172091	0.053208	0.020308			0.56	0.202535	0.090044	0.035088	-0.00523	0.421281
0.5635	0.571877	0.317371	0.157928	0.049827	0.017995			0.5635	0.54251	0.415745	0.266446	0.09928	0.071719			0.563167	0.6904	0.417655	0.167125	0.056744	0.02294			0.563167	0.203232	0.09094	0.031856	-0.00544	0.422421
0.566833	0.578679	0.311914	0.158045	0.051842	0.01831			0.5665	0.548154	0.420892	0.270429	0.09869	0.070657			0.566833	0.685931	0.427387	0.17036	0.058283	0.023687			0.566833	0.208476	0.080934	0.039533	-0.00919	0.42767
0.570167	0.575797	0.315529	0.154257	0.048093	0.017049			0.57	0.555346	0.409777	0.267053	0.102154	0.066144			0.570167	0.695307	0.42763	0.169739	0.056029	0.024008			0.570167	0.204317	0.087259	0.04543	-0.0178	0.421006
0.573667	0.57391	0.311853	0.16307	0.051612	0.015691			0.5735	0.547627	0.422289	0.270058	0.105549	0.078152			0.5735	0.69503	0.425965	0.165523	0.060763	0.020632			0.5735	0.206229	0.089024	0.048225	-0.01031	0.434556
0.576667	0.57736	0.3167	0.162061	0.051672	0.018074			0.576667	0.552638	0.41696	0.272953	0.101666	0.074619			0.576667	0.694983	0.42879	0.172719	0.055561	0.026607			0.576667	0.209632	0.089149	0.028751	0.002508	0.442732
0.580167	0.580113	0.315099	0.160368	0.048387	0.014693			0.579833	0.558552	0.413889	0.273417	0.102698	0.07277			0.58	0.694739	0.430688	0.172153	0.057626	0.019457			0.58	0.214586	0.082111	0.035302	-0.00385	0.430798
0.5835	0.57757	0.318235	0.162115	0.048546	0.011342			0.5835	0.55096	0.422993	0.270297	0.102895	0.071147			0.5835	0.699166	0.433532	0.171934	0.057379	0.027668			0.5835	0.210399	0.091243	0.045944	-0.01807	0.43804
0.586833	0.576763	0.317237	0.161353	0.048564	0.013522			0.5865	0.551225	0.425698	0.273237	0.102355	0.078338			0.5865	0.70412	0.431681	0.175001	0.055164	0.026688			0.5865	0.212539	0.091205	0.04719	-0.01663	0.441886
0.590333	0.581188	0.323109	0.170057	0.052145	0.019286			0.59	0.559652	0.411595	0.276443	0.102899	0.074575			0.590167	0.701181	0.442517	0.175452	0.05184	0.024558			0.590167	0.212793	0.095709	0.029791	0.005469	0.42902
0.593667	0.582793	0.325439	0.163789	0.054199	0.018555			0.593667	0.552498	0.430969	0.276519	0.102915	0.06649			0.593333	0.705007	0.437379	0.175038	0.056484	0.02051			0.593333	0.216747	0.091844	0.024259	-0.00444	0.432284
0.596833	0.58569	0.322145	0.162541	0.048044	0.018843			0.5965	0.556019	0.42888	0.27271	0.094676	0.067113			0.596667	0.707713	0.442613	0.172728	0.061617	0.021618			0.596667	0.21322	0.085279	0.043137	-0.01781	0.444139
0.600167	0.584451	0.322425	0.159918	0.047343	0.013983			0.599833	0.559093	0.422886	0.273084	0.110431	0.078909			0.600167	0.710567	0.447291	0.181288	0.055847	0.020777			0.600167	0.216057	0.096977	0.035566	-0.00922	0.436591
0.6035	0.583696	0.326589	0.16568	0.049603	0.015929			0.6035	0.559619	0.428474	0.276078	0.100818	0.07025			0.6035	0.709701	0.44167	0.185088	0.058143	0.022814			0.6035	0.219663	0.09761	0.026815	-0.00187	0.443391
0.606833	0.587093	0.328081	0.16572	0.04955	0.018217			0.606833	0.561473	0.428019	0.2812	0.105987	0.073686			0.606833	0.711481	0.443311	0.177631	0.063715	0.024489			0.606833	0.217882	0.08439	0.03117	-0.00446	0.454447
0.610333	0.589668	0.325413	0.165833	0.049041	0.012523			0.610167	0.562093	0.424053	0.273535	0.105076	0.07039			0.610167	0.716134	0.452342	0.181522	0.055891	0.025746			0.610167	0.219365	0.089064	0.036345	-0.01357	0.438092
0.613333	0.59307	0.330548	0.165457	0.049689	0.015344			0.613667	0.555454	0.432236	0.275369	0.108586	0.076431			0.613333	0.711614	0.451245	0.181779	0.057955	0.020847			0.613333	0.220749	0.099221	0.038551	-0.01094	0.434775
0.616833	0.589334	0.333582	0.169734	0.051001	0.016838			0.616667	0.557868	0.436349	0.286866	0.109257	0.081935			0.616667	0.712452	0.443379	0.182643	0.066527	0.022499			0.616667	0.226653	0.098652	0.031041	0.002306	0.453074
0.620167	0.591312	0.332973	0.176361	0.049276	0.019715			0.620167	0.56836	0.426141	0.281334	0.108877	0.068702			0.620167	0.716289	0.454842	0.185749	0.066746	0.02219			0.620167	0.223371	0.090183	0.028762	0.004604	0.451687
0.6235	0.594512	0.332372	0.170459	0.054287	0.018949			0.6235	0.558185	0.433633	0.278424	0.103599	0.071296			0.6235	0.718843	0.452339	0.181632	0.056639	0.026694			0.6235	0.2279	0.091846	0.038622	-0.00836	0.447527
0.626833	0.593515	0.333586	0.166865	0.051614	0.019046			0.626833	0.563085	0.435493	0.283975	0.111957	0.084527			0.626667	0.71929	0.454852	0.183549	0.057353	0.015969			0.626667	0.224706	0.093319	0.042408	-0.00971	0.463323
0.630333	0.593639	0.338004	0.173233	0.050735	0.011345			0.630333	0.56662	0.422876	0.282163	0.105682	0.073337			0.630167	0.726609	0.459696	0.192227	0.059791	0.019726			0.630167	0.22821	0.097039	0.026313	0.005346	0.459
0.633333	0.594779	0.338214	0.183262	0.051632	0.019176			0.633167	0.564483	0.423597	0.288671	0.109895	0.076726			0.633333	0.72281	0.465724	0.188402	0.057838	0.024035			0.633333	0.225451	0.094434	0.033363	0.007595	0.459812
0.636833	0.601529	0.339385	0.173144	0.048799	0.024835			0.636833	0.561446	0.442229	0.289615	0.111145	0.080752			0.6365	0.727501	0.462689	0.193348	0.058046	0.022446			0.6365	0.229642	0.087636	0.037557	-0.01068	0.455619
0.640167	0.601671	0.337225	0.166537	0.052167	0.019362			0.639833	0.560789	0.436296	0.28697	0.108487	0.08295			0.640167	0.729759	0.470385	0.188824	0.057766	0.022843			0.640167	0.230376	0.096374	0.033099	-0.01046	0.468069
0.6435	0.601235	0.340355	0.167712	0.057704	0.021698			0.6435	0.565632	0.437229	0.286051	0.105314	0.076664			0.6435	0.731004	0.469329	0.190713	0.062091	0.024368			0.6435	0.231457	0.100213	0.033962	0.001129	0.465371
0.647	0.604846	0.341444	0.185291	0.056378	0.021869			0.646833	0.567058	0.441577	0.297952	0.109676	0.081841			0.646667	0.726789	0.461535	0.192248	0.062205	0.02443			0.646667	0.231202	0.090735	0.034266	0.000378	0.471993
0.65	0.609932	0.348616	0.176336	0.047186	0.020256			0.65	0.566524	0.436394	0.292322	0.113763	0.081494			0.65	0.731249	0.469221	0.189846	0.068647	0.020738			0.65	0.233149	0.090344	0.041324	-0.01683	0.476293
0.6535	0.601126	0.342829	0.170116	0.054244	0.011277			0.653167	0.570651	0.431989	0.288564	0.115034	0.083064			0.653333	0.736791	0.477953	0.197906	0.058113	0.024366			0.653333	0.232	0.097762	0.044954	-0.01148	0.470954
0.656833	0.607296	0.343097	0.177183	0.05137	0.019532			0.656833	0.56494	0.442467	0.29701	0.114259	0.083745			0.6565	0.730548	0.467607	0.19754	0.060557	0.021247			0.6565	0.237511	0.101969	0.033694	-0.00401	0.47157
0.660167	0.60755	0.3416	0.186955	0.052152	0.01708			0.660167	0.5704	0.438808	0.296294	0.111355	0.079676			0.660167	0.729058	0.469947	0.1925	0.066343	0.024734			0.660167	0.240083	0.09381	0.037038	0.005003	0.483528
0.6635	0.610746	0.348518	0.179492	0.053889	0.02184			0.663333	0.571497	0.440825	0.296203	0.110894	0.079015			0.6635	0.737453	0.476776	0.199389	0.057776	0.019669			0.6635	0.238625	0.090378	0.042719	-0.01067	0.469285
0.667	0.611876	0.347449	0.174661	0.054938	0.020923			0.666833	0.566507	0.446063	0.300493	0.114839	0.088545			0.666667	0.740475	0.472978	0.191819	0.062577	0.026556			0.666667	0.237198	0.10049	0.042709	-0.01117	0.479233
0.67	0.616211	0.347196	0.18139	0.057393	0.020841			0.669833	0.567113	0.449839	0.297226	0.112296	0.084282			0.67	0.733351	0.472135	0.193768	0.063821	0.028334			0.67	0.234184	0.099996	0.038919	0.0028	0.487438
0.6735	0.612056	0.344477	0.19023	0.051902	0.022256			0.673167	0.571832	0.439189	0.3056	0.116112	0.080832			0.673333	0.739266	0.481115	0.203176	0.065995	0.02213			0.673333	0.245182	0.096107	0.033978	0.004426	0.483936
0.676833	0.614225	0.350118	0.180979	0.053825	0.01982			0.676833	0.570629	0.450485	0.308547	0.116179	0.074189			0.6765	0.741635	0.4796	0.197722	0.06121	0.025841			0.6765	0.245717	0.094481	0.040923	-0.00219	0.482735
0.680167	0.620531	0.351291	0.177344	0.058193	0.018464			0.679833	0.566291	0.454713	0.305253	0.115294	0.081047			0.680167	0.739622	0.477319	0.196911	0.065227	0.020817			0.680167	0.242116	0.096568	0.051969	-0.01873	0.486885
0.683667	0.61715	0.346755	0.18326	0.058711	0.017285			0.683333	0.571805	0.439478	0.305679	0.113433	0.084695			0.6835	0.741781	0.480211	0.201296	0.061598	0.024453			0.6835	0.242578	0.108552	0.042453	0.001831	0.479809
0.686667	0.615187	0.354042	0.190874	0.052324	0.024056			0.687	0.568778	0.452997	0.303837	0.114866	0.084578			0.686667	0.738233	0.472714	0.198667	0.069676	0.027945			0.686667	0.24008	0.104812	0.03511	-0.001	0.47489
0.690167	0.62463	0.356269	0.187684	0.059884	0.022624			0.689833	0.570575	0.455192	0.309131	0.117031	0.074984			0.69	0.740992	0.478104	0.195121	0.075225	0.025197			0.69	0.242496	0.10076	0.050147	-0.00946	0.489432
0.6935	0.620173	0.35312	0.17826	0.061199	0.015684			0.693167	0.570351	0.452066	0.313704	0.116346	0.082075			0.6935	0.747273	0.483254	0.200284	0.0715	0.026052			0.6935	0.238972	0.100086	0.048752	-0.01856	0.478317
0.696833	0.618834	0.353109	0.184181	0.060645	0.021928			0.696833	0.572586	0.450893	0.306289	0.119415	0.084479			0.696833	0.746648	0.472677	0.200345	0.066502	0.022568			0.696833	0.239211	0.109975	0.045583	-0.00931	0.4775
0.700167	0.622648	0.357718	0.194949	0.060342	0.023929			0.7	0.569452	0.454943	0.304867	0.117123	0.0842			0.700167	0.747013	0.478241	0.199539	0.06767	0.033053			0.700167	0.242814	0.100167	0.03915	0.002918	0.491521
0.703667	0.625787	0.359885	0.187662	0.053287	0.023824			0.703333	0.580456	0.451674	0.316495	0.118214	0.081708			0.7035	0.749227	0.481275	0.203099	0.069886	0.026151			0.7035	0.240613	0.102779	0.046028	-0.00806	0.480541
0.706667	0.623046	0.357455	0.184031	0.058123	0.022263			0.707	0.576007	0.460378	0.315609	0.114631	0.080019			0.706667	0.749043	0.480964	0.198381	0.066918	0.024953			0.706667	0.245576	0.106967	0.053798	-0.01786	0.483575
0.710167	0.62239	0.359155	0.194155	0.061442	0.020304			0.71	0.57543	0.462196	0.315299	0.120087	0.08874			0.71	0.745631	0.476909	0.200363	0.071096	0.026963			0.71	0.242232	0.109279	0.051698	-0.01266	0.495638
0.7135	0.621377	0.363343	0.192383	0.059618	0.023664			0.7135	0.581208	0.451945	0.313898	0.119046	0.083218			0.7135	0.750091	0.484313	0.202773	0.073424	0.03054			0.7135	0.24576	0.107794	0.039693	-0.00641	0.487957
0.716833	0.626444	0.360446	0.188206	0.063488	0.023182			0.716833	0.583199	0.460276	0.312023	0.11945	0.080766			0.716833	0.750107	0.482815	0.201136	0.073474	0.026924			0.716833	0.249703	0.102051	0.04513	-0.00409	0.484203
0.720333	0.624107	0.361824	0.183053	0.058615	0.022781			0.720167	0.580838	0.465293	0.319413	0.120546	0.086644			0.720167	0.747608	0.487678	0.203467	0.074211	0.027451			0.720167	0.247841	0.1036	0.052456	-0.01964	0.498604
0.723333	0.622478	0.364088	0.186763	0.057173	0.021415			0.723667	0.587541	0.452597	0.311777	0.121739	0.086494			0.723333	0.756431	0.493592	0.203653	0.072944	0.025844			0.723333	0.24557	0.106535	0.055987	-0.01129	0.493182
0.726667	0.62548	0.362982	0.193066	0.062407	0.021598			0.726667	0.58594	0.453803	0.308741	0.115641	0.08444			0.726667	0.753142	0.491225	0.206455	0.07238	0.025461			0.726667	0.25052	0.113593	0.045025	0.001822	0.490361
0.730167	0.628477	0.366242	0.193876	0.066112	0.025058			0.730167	0.581293	0.464366	0.31407	0.117909	0.086			0.729833	0.75824	0.489618	0.206868	0.079088	0.027358			0.729833	0.253983	0.106746	0.035298	-0.0038	0.491234
0.7335	0.627747	0.367537	0.193743	0.060651	0.017468			0.7335	0.591562	0.462672	0.313158	0.124142	0.082668			0.7335	0.75394	0.494559	0.207374	0.076526	0.023026			0.7335	0.248572	0.101579	0.055044	-0.01899	0.500668
0.736833	0.624517	0.36532	0.192199	0.059967	0.026697			0.736667	0.589731	0.456452	0.314675	0.122416	0.089388			0.736833	0.757123	0.496916	0.206281	0.071312	0.020988			0.736833	0.25186	0.115475	0.051272	-0.01005	0.485706
0.740333	0.623603	0.369957	0.200686	0.067012	0.021809			0.74	0.585823	0.461482	0.315475	0.122197	0.088607			0.74	0.75877	0.489914	0.211219	0.073384	0.031003			0.74	0.255374	0.112567	0.04013	0.003581	0.500874
0.743333	0.625629	0.371517	0.197621	0.060503	0.021699			0.743333	0.589203	0.465963	0.315207	0.118963	0.092099			0.743333	0.75648	0.493955	0.2109	0.078139	0.024621			0.743333	0.258592	0.10918	0.042941	-0.00791	0.505864
0.746833	0.627133	0.368659	0.192924	0.057414	0.016555			0.746667	0.596922	0.468797	0.314552	0.120555	0.086395			0.746667	0.757029	0.501441	0.211465	0.072874	0.027277			0.746667	0.257653	0.105854	0.043944	-0.00861	0.489265
0.750167	0.627668	0.369861	0.19587	0.066128	0.025157			0.750167	0.584679	0.463854	0.312965	0.123992	0.089876			0.749833	0.766913	0.499557	0.213488	0.067637	0.029398			0.749833	0.254298	0.116421	0.050973	-0.01072	0.493371
0.7535	0.629579	0.37319	0.201561	0.062425	0.019317			0.7535	0.592463	0.460778	0.317134	0.130488	0.091922			0.7535	0.761126	0.49694	0.214672	0.069976	0.029064			0.7535	0.254862	0.115345	0.040918	-0.00182	0.505103
0.756833	0.632901	0.373353	0.199636	0.062832	0.03039			0.756667	0.595127	0.456262	0.32275	0.128493	0.094292			0.756833	0.761649	0.500815	0.217696	0.073653	0.022603			0.756833	0.263319	0.116321	0.033357	0.00915	0.496989
0.760333	0.627655	0.374435	0.197152	0.063894	0.023814			0.760333	0.589488	0.473525	0.31379	0.124351	0.088023			0.76	0.769794	0.499554	0.213227	0.074257	0.025843			0.76	0.262306	0.11009	0.045726	-0.00789	0.494959
0.763333	0.629388	0.369544	0.199215	0.060274	0.024309			0.763333	0.591591	0.46783	0.320536	0.129972	0.098305			0.763333	0.764851	0.501074	0.219418	0.07704	0.030429			0.763333	0.260045	0.116143	0.056553	-0.01168	0.508618
0.766833	0.630963	0.374776	0.20582	0.057213	0.022489			0.7665	0.592817	0.463497	0.319648	0.131672	0.095579			0.766667	0.766238	0.509444	0.218606	0.072075	0.02995			0.766667	0.264656	0.116538	0.040839	-0.00643	0.495837
0.770167	0.633064	0.376936	0.203267	0.065008	0.026365			0.770167	0.5928	0.465782	0.325076	0.121814	0.086691			0.769833	0.767471	0.507068	0.221442	0.070082	0.025946			0.769833	0.262565	0.116066	0.036852	0.011726	0.50383
0.7735	0.634015	0.378689	0.2026	0.065481	0.023406			0.7735	0.600509	0.469077	0.32325	0.129651	0.092371			0.7735	0.765049	0.508086	0.216276	0.078224	0.02495			0.7735	0.261853	0.108295	0.042891	-0.00649	0.515572
0.777	0.636959	0.378306	0.197193	0.064725	0.022935			0.776667	0.598149	0.466665	0.320795	0.131832	0.096144			0.776833	0.769861	0.513275	0.217862	0.073425	0.02798			0.776833	0.262634	0.117686	0.051811	-0.01111	0.498688
0.78	0.632866	0.381062	0.203218	0.064103	0.029043			0.780333	0.59016	0.469242	0.324305	0.130736	0.097697			0.78	0.77498	0.51489	0.218846	0.07471	0.027005			0.78	0.262733	0.127633	0.042493	0.004131	0.502256
0.7835	0.636114	0.38079	0.21398	0.06386	0.021803			0.783167	0.596449	0.469232	0.324064	0.125419	0.091666			0.783333	0.773247	0.508116	0.219304	0.083872	0.028958			0.783333	0.266414	0.117086	0.035748	-0.0019	0.518946
0.786833	0.641452	0.382328	0.207827	0.064756	0.026148			0.7865	0.595668	0.472968	0.326137	0.12905	0.091949			0.786833	0.768137	0.509984	0.221475	0.07386	0.033445			0.786833	0.269835	0.11009	0.039964	-0.01075	0.509141
0.790167	0.641033	0.381015	0.201545	0.064059	0.022637			0.790167	0.591154	0.472789	0.316719	0.130168	0.085821			0.789833	0.777076	0.525356	0.219646	0.06903	0.02518			0.789833	0.270731	0.116819	0.049517	-0.01428	0.510392
0.7935	0.638206	0.380293	0.201785	0.063214	0.025328			0.793333	0.591828	0.474421	0.321462	0.129201	0.09887			0.7935	0.773179	0.513266	0.225064	0.079208	0.029997			0.7935	0.270118	0.119015	0.045239	0.00316	0.526423
0.797	0.63942	0.38236	0.21603	0.062182	0.023559			0.796667	0.600282	0.472909	0.327754	0.130228	0.093878			0.796667	0.775737	0.512373	0.226843	0.083579	0.030182			0.796667	0.269712	0.119816	0.038131	0.01044	0.530452
0.8	0.645567	0.388129	0.20937	0.063441	0.025351			0.8	0.597347	0.471629	0.32691	0.130342	0.089075			0.8	0.781981	0.523335	0.225552	0.071472	0.022762			0.8	0.276053	0.110113	0.041842	0.007996	0.522226
0.8035	0.643557	0.381278	0.20241	0.064908	0.0231			0.803167	0.592567	0.475918	0.324324	0.129681	0.088966			0.803333	0.778527	0.523338	0.222836	0.076873	0.033618			0.803333	0.269723	0.120154	0.050902	-0.01105	0.529807
0.806833	0.640933	0.387366	0.211344	0.066485	0.020914			0.8065	0.592542	0.476846	0.327642	0.132947	0.101484			0.806833	0.783443	0.525918	0.228729	0.076718	0.032808			0.806833	0.275682	0.122629	0.045913	-0.00344	0.526403
0.810167	0.64284	0.385307	0.215249	0.062399	0.024832			0.810167	0.601024	0.478748	0.330375	0.128134	0.091228			0.810167	0.7846	0.524149	0.230256	0.078969	0.03056			0.810167	0.277125	0.119712	0.039162	0.007622	0.525412
0.813667	0.648608	0.38974	0.214514	0.062575	0.026972			0.813333	0.593976	0.484106	0.332069	0.131309	0.08954			0.8135	0.778559	0.519181	0.223474	0.077082	0.033455			0.8135	0.270355	0.110949	0.04838	-0.00904	0.535397
0.817	0.645247	0.385989	0.20693	0.065084	0.020554			0.816667	0.600198	0.480366	0.331372	0.133262	0.098053			0.816667	0.778223	0.525487	0.22306	0.076686	0.030718			0.816667	0.278462	0.117357	0.055133	-0.01792	0.535811
0.820167	0.648776	0.390641	0.207102	0.06836	0.020945			0.82	0.60473	0.470858	0.332586	0.129088	0.099791			0.82	0.792398	0.536369	0.23295	0.069194	0.031451			0.82	0.276566	0.123655	0.048367	-0.00181	0.529781
0.8235	0.648824	0.389346	0.216215	0.068023	0.020606			0.823167	0.599827	0.474612	0.334982	0.129361	0.094988			0.8235	0.781516	0.523439	0.232447	0.083025	0.030959			0.8235	0.273361	0.121324	0.039616	0.006511	0.538301
0.826833	0.65083	0.390829	0.212617	0.071292	0.028136			0.8265	0.596406	0.486506	0.336395	0.13352	0.096454			0.826833	0.785672	0.528479	0.231632	0.082313	0.033815			0.826833	0.28345	0.110427	0.044932	-0.00263	0.542215
0.830167	0.653324	0.389298	0.206111	0.068984	0.029083			0.830167	0.60074	0.490218	0.340369	0.135662	0.098217			0.830167	0.791758	0.535401	0.230466	0.074771	0.028288			0.830167	0.278407	0.118493	0.051998	-0.01122	0.532842
0.833667	0.650443	0.38672	0.212538	0.066854	0.026159			0.8335	0.594925	0.487681	0.342319	0.139838	0.110606			0.833333	0.791792	0.533829	0.229532	0.078806	0.027626			0.833333	0.27317	0.126536	0.048835	-0.00803	0.535897
0.836667	0.648404	0.393663	0.222317	0.067746	0.021801			0.836667	0.59737	0.484851	0.342735	0.140579	0.10105			0.836667	0.791572	0.526232	0.236896	0.083319	0.030894			0.836667	0.279902	0.123444	0.045132	0.000303	0.54667
0.840167	0.654487	0.391684	0.219715	0.064393	0.025883			0.84	0.605093	0.475179	0.345577	0.139283	0.087183			0.84	0.791475	0.537785	0.237595	0.076383	0.03233			0.84	0.283382	0.11501	0.04499	0.001144	0.540201
0.8435	0.649299	0.393492	0.208451	0.070601	0.023837			0.843167	0.606107	0.481231	0.342014	0.135825	0.095003			0.8435	0.793674	0.531284	0.235242	0.082361	0.033635			0.8435	0.280105	0.117983	0.054923	-0.01927	0.547698
0.846833	0.66022	0.397489	0.22078	0.065958	0.021352			0.846833	0.600486	0.483521	0.347378	0.143068	0.104549			0.846833	0.792956	0.535113	0.232963	0.082818	0.033273			0.846833	0.282949	0.124847	0.055726	-0.00815	0.549429
0.850167	0.657276	0.397943	0.226035	0.067406	0.025975			0.85	0.603357	0.48093	0.346273	0.13627	0.10322			0.850167	0.793878	0.53736	0.238383	0.078621	0.031208			0.850167	0.282887	0.128179	0.047675	0.007443	0.539404
0.853667	0.65892	0.399867	0.219195	0.068733	0.034354			0.853667	0.601395	0.490836	0.34806	0.137413	0.096178			0.853333	0.79347	0.531546	0.236753	0.086138	0.029594			0.853333	0.287201	0.122238	0.046251	0.002241	0.538095
0.856667	0.661881	0.398319	0.21303	0.065493	0.028775			0.856667	0.603152	0.49663	0.350489	0.137601	0.099866			0.856667	0.79102	0.534304	0.234779	0.088882	0.030884			0.856667	0.285268	0.122092	0.05822	-0.01628	0.546733
0.860167	0.65945	0.396164	0.219554	0.069795	0.021737			0.859833	0.599354	0.492189	0.348432	0.137378	0.102069			0.860167	0.793164	0.539306	0.238642	0.080863	0.031457			0.860167	0.282055	0.124316	0.057726	-0.00871	0.539231
0.8635	0.65253	0.399046	0.222799	0.072796	0.028125			0.8635	0.603134	0.490792	0.341035	0.136235	0.101269			0.863167	0.79546	0.537311	0.238659	0.078113	0.032451			0.863167	0.282739	0.131177	0.049592	-0.00043	0.534301
0.866833	0.660976	0.405452	0.225847	0.070462	0.023902			0.866667	0.605734	0.49513	0.347375	0.137885	0.099246			0.866833	0.79705	0.534919	0.238293	0.085995	0.038565			0.866833	0.282594	0.122048	0.04727	-0.00707	0.550028
0.870333	0.658503	0.400365	0.215536	0.071025	0.025338			0.87	0.603279	0.49268	0.352078	0.139402	0.10105			0.870167	0.798633	0.541477	0.240638	0.079088	0.033049			0.870167	0.285262	0.121901	0.055271	-0.01283	0.539791
0.873333	0.658493	0.402014	0.218632	0.069897	0.03111			0.873333	0.61276	0.487535	0.348244	0.13871	0.098677			0.873333	0.798885	0.539659	0.243195	0.081889	0.031734			0.873333	0.28017	0.133664	0.061275	-0.00994	0.540755
0.876833	0.655706	0.39874	0.230674	0.076408	0.031849			0.876667	0.606268	0.496546	0.355331	0.140807	0.112112			0.876667	0.796936	0.536802	0.238387	0.084686	0.028734			0.876667	0.286284	0.12903	0.051435	0.000575	0.550647
0.880167	0.65957	0.406216	0.221578	0.074038	0.026493			0.879833	0.607798	0.493949	0.355042	0.14455	0.103547			0.880167	0.792055	0.538923	0.243946	0.085531	0.036761			0.880167	0.291646	0.122224	0.045704	0.00227	0.549383
0.8835	0.661494	0.402219	0.219575	0.072908	0.02925			0.8835	0.611785	0.500463	0.355189	0.136436	0.095384			0.883167	0.79659	0.54364	0.242723	0.082669	0.028993			0.883167	0.288901	0.127162	0.051998	-0.00802	0.540841
0.886833	0.659751	0.405232	0.221405	0.072666	0.03054			0.886833	0.604934	0.496035	0.354455	0.144661	0.105919			0.886833	0.799451	0.539676	0.238758	0.088902	0.034779			0.886833	0.285676	0.133543	0.064753	-0.01673	0.553599
0.890333	0.655083	0.400192	0.227619	0.074928	0.026419			0.89	0.610119	0.488466	0.350737	0.144207	0.107523			0.890167	0.800567	0.542193	0.24662	0.085918	0.035179			0.890167	0.290276	0.132632	0.050199	-0.00413	0.539807
0.893333	0.66046	0.403475	0.225073	0.073628	0.032635			0.893333	0.618395	0.489762	0.349076	0.141588	0.105493			0.893167	0.796261	0.539474	0.240808	0.086038	0.036415			0.893167	0.290543	0.130554	0.046253	0.004444	0.546499
0.896833	0.661995	0.4065	0.222804	0.072433	0.028343			0.8965	0.615688	0.500602	0.355132	0.141348	0.097685			0.896667	0.798052	0.542788	0.240804	0.088261	0.03168			0.896667	0.290735	0.130051	0.049445	-0.0062	0.552993
0.900167	0.660978	0.408856	0.224422	0.07112	0.027785			0.899833	0.616012	0.495057	0.351742	0.143904	0.103958			0.900167	0.805302	0.545462	0.242188	0.089501	0.034572			0.900167	0.294425	0.129054	0.062598	-0.01153	0.555936
0.9035	0.657338	0.408624	0.231237	0.075124	0.0313			0.9035	0.61697	0.491711	0.351793	0.14402	0.10814			0.903167	0.80475	0.546927	0.245863	0.079837	0.034107			0.903167	0.294005	0.137315	0.059706	-0.00607	0.547092
0.907	0.661565	0.412517	0.228142	0.080625	0.03216			0.906667	0.608829	0.500377	0.346798	0.142373	0.102903			0.906833	0.802613	0.546701	0.245014	0.088576	0.035072			0.906833	0.295161	0.136953	0.044053	0.003675	0.557949
0.91	0.66255	0.410158	0.224488	0.069437	0.026038			0.91	0.617998	0.501689	0.351829	0.144757	0.106032			0.91	0.79966	0.548624	0.243624	0.092642	0.033478			0.91	0.296122	0.129116	0.049772	-0.01452	0.559332
0.9135	0.659663	0.41199	0.220604	0.075311	0.026655			0.913333	0.619871	0.489191	0.348761	0.144493	0.103925			0.913333	0.808666	0.553011	0.246636	0.082492	0.03507			0.913333	0.296045	0.137657	0.058336	-0.01029	0.544429
0.916833	0.659509	0.411593	0.230386	0.076685	0.023662			0.9165	0.614811	0.493851	0.34758	0.145605	0.108008			0.916833	0.806676	0.548136	0.247071	0.085286	0.032369			0.916833	0.289962	0.141971	0.054554	-0.00481	0.560889
0.920167	0.662803	0.41623	0.23055	0.075375	0.027279			0.919833	0.613381	0.503769	0.354036	0.144987	0.111189			0.920167	0.803437	0.549482	0.248014	0.089457	0.034391			0.920167	0.296682	0.139757	0.047949	0.006779	0.560731
0.9235	0.665071	0.41435	0.228764	0.082239	0.027557			0.9235	0.621999	0.5003	0.35453	0.141769	0.103668			0.9235	0.805922	0.555437	0.251823	0.088546	0.032888			0.9235	0.299096	0.130934	0.050856	-0.00051	0.553491
0.927	0.662983	0.415029	0.225922	0.075756	0.031447			0.926667	0.620198	0.499164	0.34915	0.143938	0.099644			0.926833	0.809646	0.552678	0.24932	0.093801	0.036114			0.926833	0.297706	0.138472	0.064837	-0.01018	0.561105
0.93	0.662087	0.417117	0.231179	0.07748	0.028559			0.93	0.616088	0.499765	0.356103	0.152627	0.110528			0.93	0.8077	0.551366	0.250952	0.095147	0.035862			0.93	0.298297	0.140058	0.058764	-0.00465	0.562442
0.9335	0.664756	0.418226	0.237655	0.07757	0.029243			0.933333	0.625915	0.49777	0.358064	0.149027	0.109543			0.933333	0.807822	0.553878	0.255784	0.087198	0.034048			0.933333	0.298451	0.137233	0.042539	0.005174	0.551601
0.936833	0.666246	0.418154	0.234029	0.075962	0.030811			0.9365	0.621857	0.499832	0.355067	0.144563	0.102687			0.936833	0.810054	0.558192	0.253976	0.09442	0.037086			0.936833	0.306294	0.131714	0.043407	0.001926	0.56559
0.940167	0.66577	0.416062	0.229986	0.071323	0.02618			0.939833	0.617427	0.501843	0.357895	0.148894	0.103962			0.940167	0.813401	0.559372	0.252218	0.090147	0.033176			0.940167	0.303552	0.134825	0.056147	-0.01553	0.565632
0.943667	0.666604	0.415685	0.231925	0.073499	0.028464			0.9435	0.626681	0.49275	0.351482	0.149982	0.107486			0.9435	0.8173	0.565122	0.254687	0.08303	0.029424			0.9435	0.300568	0.145074	0.05101	-0.00085	0.550973
0.946667	0.670475	0.420112	0.240677	0.076481	0.029346			0.946667	0.622059	0.49816	0.352627	0.152198	0.103566			0.946667	0.814601	0.559436	0.255323	0.091889	0.032121			0.946667	0.301227	0.14327	0.039428	0.002642	0.554585
0.950167	0.670368	0.422788	0.236726	0.072352	0.032493			0.95	0.619707	0.508856	0.359382	0.14888	0.111497			0.95	0.814238	0.559824	0.252185	0.095785	0.034128			0.95	0.307605	0.136533	0.043997	-0.00149	0.574742
0.9535	0.671799	0.416883	0.236949	0.075307	0.027001			0.953167	0.620356	0.506694	0.358836	0.155495	0.108422			0.9535	0.811565	0.563664	0.253234	0.08714	0.037568			0.9535	0.308709	0.135206	0.054755	-0.00937	0.560675
0.956833	0.668247	0.424096	0.227952	0.07608	0.032602			0.9565	0.622885	0.497363	0.35288	0.152882	0.105024			0.956833	0.817054	0.563967	0.256405	0.087955	0.034914			0.956833	0.306838	0.141953	0.05097	-0.0014	0.56253
0.960167	0.672261	0.425178	0.243808	0.079629	0.028214			0.960167	0.625572	0.506314	0.360964	0.150369	0.117417			0.960167	0.817819	0.560728	0.257533	0.094725	0.033977			0.960167	0.30868	0.142406	0.042367	0.006838	0.573303
0.963667	0.676044	0.421442	0.24156	0.071889	0.028452			0.963333	0.628059	0.502762	0.366976	0.154204	0.105425			0.9635	0.81923	0.570841	0.259711	0.090809	0.028374			0.9635	0.31243	0.135326	0.041387	0.007457	0.569122
0.966667	0.677339	0.424439	0.232741	0.075757	0.026501			0.966667	0.623762	0.502187	0.358482	0.147692	0.10433			0.9665	0.821717	0.569099	0.259772	0.085455	0.033573			0.9665	0.31113	0.131887	0.050418	-0.00764	0.571645
0.970167	0.677592	0.425113	0.231822	0.076988	0.02936			0.97	0.615506	0.506831	0.36167	0.152846	0.114884			0.97	0.820554	0.568157	0.254779	0.0943	0.034784			0.97	0.309218	0.141342	0.057788	-0.00813	0.57863
0.9735	0.674272	0.423294	0.248781	0.07536	0.027894			0.973167	0.620379	0.506523	0.362438	0.151568	0.121061			0.9735	0.821843	0.571345	0.262907	0.094765	0.038341			0.9735	0.306882	0.139848	0.050154	0.004178	0.579435
0.976833	0.674392	0.428549	0.241523	0.074844	0.03677			0.976833	0.627642	0.502447	0.362851	0.147732	0.102837			0.9765	0.823117	0.574823	0.263491	0.089473	0.035285			0.9765	0.31751	0.135127	0.048121	0.007697	0.582822
0.980167	0.678468	0.429003	0.24084	0.07579	0.03654			0.980167	0.623319	0.510652	0.363731	0.153997	0.111707			0.980167	0.824243	0.573338	0.25899	0.097852	0.034984			0.980167	0.310379	0.131448	0.061003	-0.01015	0.585506
0.983333	0.679274	0.425885	0.235115	0.079408	0.029703			0.983333	0.623185	0.505531	0.367425	0.155844	0.114611			0.983333	0.823071	0.571327	0.26489	0.093522	0.03765			0.983333	0.313719	0.142046	0.057353	-0.00693	0.591303
0.986667	0.677005	0.428062	0.242363	0.080336	0.031822			0.986667	0.627255	0.503004	0.362879	0.153093	0.112378			0.9865	0.825589	0.574738	0.262538	0.09268	0.036966			0.9865	0.31374	0.141727	0.054227	0.001789	0.588562
0.990167	0.677961	0.427897	0.24506	0.079747	0.032929			0.990167	0.618226	0.511935	0.370148	0.149038	0.111075			0.990167	0.824096	0.570489	0.261436	0.092353	0.039123			0.990167	0.311771	0.133464	0.048176	0.003419	0.58351
0.9935	0.684862	0.428637	0.236772	0.076118	0.028144			0.993167	0.618905	0.516111	0.37332	0.155705	0.107475			0.9935	0.828242	0.575641	0.258518	0.092874	0.036979			0.9935	0.314279	0.13658	0.064045	-0.01258	0.5921
0.996833	0.68775	0.428968	0.235854	0.078626	0.032513			0.996833	0.62553	0.509965	0.36362	0.155988	0.112527			0.996667	0.83049	0.58309	0.26921	0.087924	0.033749			0.996667	0.322463	0.142998	0.059498	-0.00945	0.58801
1.00033	0.678711	0.428867	0.253136	0.084262	0.031793			1.00017	0.623455	0.518052	0.375348	0.154673	0.118571			1.00017	0.824709	0.570672	0.265938	0.096582	0.042857			1.00017	0.313243	0.145402	0.048466	0.002801	0.590968
1.00333	0.688693	0.434055	0.247049	0.08181	0.032243			1.00333	0.626359	0.510621	0.372053	0.156402	0.115263			1.00333	0.823866	0.571183	0.265488	0.096373	0.038554			1.00333	0.319942	0.137136	0.05209	-0.00124	0.592785
1.00683	0.68701	0.429727	0.244382	0.08015	0.026746			1.00667	0.629298	0.508601	0.374514	0.15323	0.107684			1.0065	0.824511	0.575861	0.262913	0.096151	0.034516			1.0065	0.32001	0.139305	0.062937	-0.01753	0.5931
1.01017	0.680873	0.426779	0.237032	0.078996	0.034415			1.00983	0.62583	0.514131	0.372863	0.152674	0.11009			1.01017	0.828168	0.572133	0.263108	0.090295	0.035171			1.01017	0.314671	0.148691	0.064008	-0.00307	0.587618
1.0135	0.682832	0.431811	0.256187	0.080498	0.025839			1.01317	0.62071	0.521264	0.374509	0.157927	0.123695			1.0135	0.834753	0.576144	0.271217	0.092595	0.035365			1.0135	0.318301	0.141656	0.054835	0.002008	0.594625
1.01683	0.689088	0.433901	0.250229	0.078905	0.035718			1.01683	0.626212	0.510523	0.37024	0.151951	0.115517			1.01683	0.829159	0.584409	0.26924	0.093734	0.035189			1.01683	0.324398	0.145196	0.049326	0.010196	0.592602
1.02033	0.688439	0.433771	0.24526	0.083377	0.034659			1.02	0.628297	0.513575	0.377138	0.156155	0.102001			1.02017	0.828759	0.57628	0.263132	0.101167	0.039239			1.02017	0.319015	0.143151	0.067075	-0.01401	0.595621
1.02333	0.682466	0.433705	0.246919	0.083557	0.035644			1.02333	0.626686	0.522283	0.382525	0.161015	0.116825			1.02333	0.830181	0.579313	0.266777	0.097165	0.037947			1.02333	0.320173	0.144918	0.067086	-0.01062	0.594562
1.02683	0.679401	0.436727	0.251153	0.083561	0.028559			1.02667	0.62724	0.51395	0.378632	0.160253	0.123247			1.027	0.834723	0.579498	0.274023	0.091629	0.039343			1.027	0.321914	0.15039	0.05819	-0.00285	0.584581
1.03017	0.687081	0.435875	0.253476	0.083543	0.037524			1.02983	0.629351	0.51145	0.373412	0.158949	0.116865			1.02983	0.834885	0.583256	0.270743	0.093876	0.040005			1.02983	0.322758	0.143421	0.056158	0.010179	0.589351
1.0335	0.688734	0.435935	0.24946	0.085887	0.031717			1.03317	0.624888	0.52304	0.380066	0.160083	0.119734			1.0335	0.831065	0.575902	0.267401	0.102419	0.038525			1.0335	0.32796	0.144415	0.067435	-0.01538	0.597752
1.037	0.683455	0.439289	0.245795	0.083752	0.029589			1.03683	0.630652	0.518147	0.38293	0.159559	0.111485			1.03683	0.834032	0.59164	0.269536	0.096056	0.034631			1.03683	0.324131	0.149867	0.069443	-0.0095	0.584624
1.04	0.684846	0.433281	0.255711	0.085393	0.030759			1.04	0.628552	0.520837	0.379662	0.15885	0.113142			1.04	0.833256	0.582334	0.270662	0.091154	0.032922			1.04	0.32142	0.152319	0.062016	-0.00547	0.587604
1.0435	0.682697	0.437065	0.252723	0.08594	0.031768			1.04333	0.622897	0.525201	0.379511	0.159155	0.12471			1.04333	0.833612	0.576984	0.268312	0.100729	0.038516			1.04333	0.327078	0.147085	0.052144	0.001945	0.599691
1.04683	0.685454	0.438392	0.248798	0.088221	0.035253			1.04683	0.633095	0.51764	0.38301	0.160445	0.119763			1.04683	0.835435	0.585275	0.27437	0.096965	0.034909			1.04683	0.327263	0.144648	0.058731	-0.00462	0.591631
1.05017	0.684204	0.440063	0.242592	0.07917	0.032353			1.04983	0.635322	0.518813	0.380282	0.162686	0.116301			1.05017	0.835345	0.581434	0.271487	0.094953	0.04197			1.05017	0.318827	0.152958	0.066955	-0.01164	0.587432
1.0535	0.686905	0.439026	0.255121	0.084438	0.032218			1.05333	0.626739	0.525367	0.380979	0.161225	0.111774			1.0535	0.833379	0.582545	0.270721	0.09731	0.043041			1.0535	0.323517	0.1542	0.062649	-0.00771	0.596985
1.057	0.682272	0.440871	0.250801	0.083123	0.034086			1.05683	0.632494	0.515072	0.380609	0.165197	0.124424			1.05683	0.835812	0.580259	0.273902	0.098033	0.037437			1.05683	0.331143	0.149863	0.052936	0.005248	0.592337
1.06	0.682299	0.439897	0.250911	0.088316	0.035495			1.06	0.636551	0.520145	0.376433	0.162895	0.118992			1.06	0.836339	0.588499	0.27393	0.099567	0.036426			1.06	0.330286	0.14997	0.061825	-0.00052	0.58912
1.0635	0.684575	0.439972	0.247799	0.082665	0.02869			1.06333	0.631059	0.529562	0.383396	0.160644	0.121926			1.06333	0.837688	0.586791	0.273534	0.100747	0.036637			1.06333	0.324891	0.152779	0.066967	-0.01205	0.597686
1.06683	0.687556	0.440041	0.256779	0.080589	0.031187			1.0665	0.628991	0.53289	0.380959	0.166262	0.118827			1.06683	0.836608	0.592554	0.275749	0.098605	0.04023			1.06683	0.327609	0.153127	0.065769	-0.00446	0.602533
1.07017	0.686818	0.440646	0.255485	0.090116	0.029867			1.06983	0.637668	0.512449	0.377414	0.167986	0.122241			1.06983	0.83549	0.586006	0.269696	0.096694	0.039616			1.06983	0.325937	0.152558	0.049563	0.007532	0.589305
1.07367	0.685954	0.443913	0.257003	0.087942	0.034235			1.0735	0.634061	0.529159	0.387437	0.162048	0.124289			1.0735	0.841806	0.584899	0.276958	0.104623	0.041976			1.0735	0.332292	0.153093	0.05699	-0.00373	0.607966
1.07667	0.687272	0.442227	0.251828	0.077691	0.037191			1.07667	0.635492	0.528737	0.383627	0.168032	0.124287			1.07667	0.840207	0.590679	0.276473	0.104673	0.040792			1.07667	0.32911	0.154866	0.065498	-0.01468	0.608856
1.08017	0.683498	0.44641	0.251115	0.084499	0.030962			1.08	0.642502	0.517815	0.380158	0.168045	0.120696			1.08	0.838829	0.595985	0.277031	0.092667	0.039626			1.08	0.330246	0.159928	0.064023	-0.00082	0.594034
1.0835	0.686191	0.441448	0.263554	0.087125	0.035077			1.0835	0.630998	0.528579	0.37596	0.167601	0.126303			1.0835	0.841061	0.590282	0.281345	0.100204	0.038191			1.0835	0.330746	0.160938	0.055354	0.009916	0.594246
1.08683	0.689089	0.449558	0.261363	0.087178	0.034612			1.0865	0.632642	0.524521	0.378581	0.163532	0.125534			1.08683	0.835912	0.591626	0.277709	0.102165	0.035648			1.08683	0.329817	0.154087	0.056988	0.001784	0.612192
1.09017	0.689507	0.442574	0.257985	0.084099	0.034866			1.09017	0.641776	0.530633	0.379817	0.165891	0.115807			1.09	0.840219	0.595186	0.278022	0.102138	0.035262			1.09	0.338015	0.153603	0.05964	-0.00597	0.599391
1.09367	0.690339	0.447764	0.257953	0.083574	0.030712			1.0935	0.633512	0.530279	0.382694	0.166625	0.124073			1.0935	0.847436	0.596785	0.278749	0.100514	0.033809			1.0935	0.333307	0.160097	0.069	-0.00881	0.608357
1.09667	0.68702	0.44824	0.260584	0.087124	0.034421			1.09667	0.638548	0.526106	0.385579	0.169995	0.128192			1.09667	0.844983	0.592591	0.27992	0.105082	0.040783			1.09667	0.334547	0.159472	0.056321	-4.3e-05	0.608171
1.10017	0.69153	0.450884	0.264548	0.087015	0.033103			1.1	0.645669	0.520399	0.383228	0.169044	0.124088			1.09983	0.841317	0.590187	0.280496	0.104291	0.038785			1.09983	0.336372	0.151752	0.051828	0.009534	0.614242
1.1035	0.694675	0.447614	0.257302	0.087081	0.033905			1.1035	0.638061	0.532275	0.38152	0.165949	0.117164			1.1035	0.844715	0.59462	0.279274	0.098441	0.036041			1.1035	0.335489	0.155208	0.059286	-0.0071	0.601417
1.10683	0.688437	0.451219	0.255734	0.080772	0.03068			1.1065	0.640438	0.533284	0.381761	0.165278	0.119047			1.10683	0.843034	0.603007	0.280868	0.101591	0.042339			1.10683	0.335407	0.16019	0.069385	-0.0063	0.607655
1.11017	0.689694	0.450718	0.266703	0.09188	0.034983			1.11017	0.64287	0.522605	0.378524	0.166898	0.124781			1.11017	0.849355	0.60049	0.284437	0.096056	0.04468			1.11017	0.340861	0.159408	0.049181	0.008189	0.59639
1.11367	0.691417	0.452469	0.262765	0.090501	0.036144			1.11367	0.639317	0.532302	0.38321	0.163968	0.125225			1.11333	0.850229	0.600192	0.285279	0.10386	0.036788			1.11333	0.344007	0.158	0.051021	0.005711	0.600121
1.11667	0.694801	0.4522	0.260874	0.090406	0.035711			1.1165	0.637772	0.532625	0.385863	0.167745	0.116378			1.11667	0.84508	0.599102	0.285204	0.104663	0.039241			1.11667	0.344224	0.152151	0.064682	-0.00697	0.614392
1.12017	0.692756	0.454064	0.261091	0.088026	0.031851			1.12017	0.642468	0.524638	0.388622	0.169481	0.125377			1.11983	0.843409	0.607421	0.285732	0.108156	0.041749			1.11983	0.341787	0.154324	0.069444	-0.00875	0.619271
1.1235	0.696327	0.453781	0.266018	0.093369	0.039821			1.1235	0.637012	0.528903	0.383628	0.169632	0.126998			1.1235	0.852829	0.607501	0.290015	0.101847	0.039048			1.1235	0.339349	0.163404	0.052586	0.007462	0.607744
1.12683	0.693308	0.452136	0.26832	0.08886	0.038014			1.12667	0.640827	0.532857	0.382692	0.170463	0.127324			1.12683	0.852191	0.603322	0.283505	0.110487	0.042538			1.12683	0.341622	0.151296	0.056658	0.002477	0.621857
1.13033	0.699264	0.453971	0.26121	0.088209	0.033655			1.13017	0.647121	0.52529	0.390237	0.167149	0.117714			1.13017	0.85424	0.612622	0.287809	0.10453	0.037807			1.13017	0.344083	0.15402	0.056933	-0.0025	0.615002
1.13333	0.700623	0.452736	0.25791	0.090873	0.029275			1.13333	0.641597	0.529187	0.38954	0.168198	0.118983			1.13333	0.855021	0.613662	0.292603	0.101729	0.037336			1.13333	0.345082	0.161661	0.059687	-0.00971	0.615294
1.13683	0.69325	0.457147	0.275548	0.091907	0.035149			1.1365	0.639569	0.529072	0.384716	0.172823	0.123142			1.13667	0.851873	0.607955	0.288422	0.107965	0.046076			1.13667	0.348236	0.163881	0.05094	0.012192	0.625198
1.14017	0.702988	0.455187	0.272723	0.084774	0.03732			1.14017	0.64635	0.523142	0.394337	0.173577	0.129499			1.14017	0.85232	0.609778	0.291945	0.103704	0.039631			1.14017	0.350307	0.153645	0.053725	0.010533	0.621385
1.1435	0.702096	0.456536	0.259487	0.089562	0.037643			1.14317	0.648111	0.527425	0.38724	0.172315	0.122476			1.1435	0.852754	0.609462	0.288981	0.097879	0.038154			1.1435	0.348423	0.155601	0.060967	-0.0044	0.616635
1.14683	0.698544	0.459053	0.265723	0.089857	0.037428			1.14667	0.641053	0.540886	0.391402	0.169662	0.124461			1.14683	0.853632	0.610098	0.291521	0.107399	0.041201			1.14683	0.343835	0.160492	0.069471	-0.00903	0.629666
1.15	0.697792	0.458381	0.278128	0.090961	0.033102			1.15017	0.645106	0.530667	0.394675	0.17527	0.129271			1.15	0.852412	0.611644	0.292904	0.105675	0.041703			1.15	0.344086	0.158795	0.064715	0.008152	0.633447
1.15333	0.70409	0.458213	0.275563	0.087125	0.033585			1.15333	0.64745	0.526542	0.392092	0.173493	0.126807			1.15333	0.861365	0.61429	0.298318	0.104724	0.041788			1.15333	0.350843	0.15272	0.049257	0.013459	0.621809
1.15683	0.707575	0.457219	0.261791	0.085675	0.038387			1.1565	0.647809	0.53344	0.394538	0.170229	0.118843			1.15667	0.853835	0.613329	0.288276	0.103961	0.039287			1.15667	0.348413	0.160034	0.067043	-0.00988	0.630413
1.16017	0.706348	0.459932	0.265944	0.095487	0.030408			1.16017	0.641635	0.53515	0.397383	0.174263	0.133467			1.16017	0.859269	0.620909	0.289494	0.105156	0.042432			1.16017	0.351915	0.162377	0.068533	-0.01293	0.635474
1.1635	0.705676	0.458182	0.272778	0.093348	0.036666			1.16317	0.645248	0.528567	0.394214	0.177599	0.128567			1.1635	0.858909	0.618291	0.29745	0.104184	0.03732			1.1635	0.348914	0.16673	0.055579	0.005769	0.626135
1.167	0.706658	0.46318	0.277342	0.095894	0.037368			1.16667	0.642649	0.53341	0.394726	0.17058	0.126563			1.16683	0.854796	0.610045	0.29165	0.109629	0.045193			1.16683	0.35221	0.156824	0.058783	0.003754	0.634803
1.17	0.708524	0.462814	0.269904	0.090466	0.037616			1.17033	0.649438	0.531647	0.398569	0.174677	0.126307			1.17	0.853617	0.613073	0.293276	0.108396	0.041302			1.17	0.354056	0.160619	0.064398	-0.01437	0.638374
1.1735	0.70717	0.458289	0.267636	0.094312	0.03264			1.17333	0.647467	0.538543	0.396461	0.178421	0.122796			1.17333	0.856377	0.618698	0.298794	0.10162	0.041376			1.17333	0.354568	0.166746	0.065721	-0.00607	0.629914
1.17683	0.706666	0.462689	0.274233	0.094378	0.038807			1.17683	0.636465	0.542464	0.39763	0.178061	0.132758			1.17683	0.856858	0.610979	0.293593	0.104381	0.042207			1.17683	0.348194	0.169225	0.057609	0.001831	0.628963
1.18017	0.70874	0.467798	0.280343	0.090748	0.037919			1.18017	0.638632	0.535577	0.406978	0.178759	0.134484			1.18017	0.858746	0.6136	0.294852	0.111257	0.043856			1.18017	0.353264	0.162952	0.058015	0.009257	0.639965
1.1835	0.711211	0.464572	0.271679	0.090715	0.037594			1.1835	0.64427	0.537021	0.400252	0.177918	0.123872			1.1835	0.860731	0.613473	0.295495	0.106684	0.041314			1.1835	0.352411	0.165019	0.065135	-0.00597	0.625044
1.187	0.709869	0.46333	0.273526	0.091134	0.041439			1.18683	0.640138	0.550158	0.4019	0.174183	0.128832			1.18683	0.860983	0.613452	0.28894	0.109074	0.038194			1.18683	0.349936	0.167997	0.076925	-0.00465	0.634847
1.19	0.705422	0.463042	0.28438	0.096317	0.040723			1.19	0.636215	0.54431	0.404321	0.180713	0.138194			1.19	0.857764	0.607959	0.29289	0.10914	0.045482			1.19	0.350823	0.168742	0.069464	-0.00153	0.640442
1.1935	0.710838	0.466512	0.27994	0.096639	0.039962			1.19333	0.644559	0.533018	0.404898	0.180228	0.134039			1.19317	0.85271	0.613017	0.295169	0.107334	0.045977			1.19317	0.353961	0.167993	0.060998	0.005277	0.642349
1.19683	0.710541	0.461171	0.26856	0.096174	0.037994			1.19683	0.644123	0.539295	0.406149	0.176086	0.126129			1.19683	0.857998	0.614616	0.296399	0.112209	0.044938			1.19683	0.359409	0.162596	0.065289	-0.0073	0.629947
1.20017	0.711927	0.464142	0.277151	0.091961	0.034403			1.19983	0.643011	0.548319	0.408679	0.178695	0.123998			1.20017	0.86036	0.615012	0.297894	0.109128	0.038984			1.20017	0.350509	0.164224	0.078544	-0.00823	0.636368
1.20367	0.704483	0.465407	0.278731	0.093931	0.035979			1.2035	0.647608	0.532429	0.40657	0.177673	0.127091			1.20333	0.860068	0.616462	0.299695	0.106901	0.042592			1.20333	0.355556	0.164026	0.066825	-0.00742	0.635193
1.20667	0.705711	0.469284	0.282439	0.096022	0.037291			1.207	0.642152	0.541888	0.404805	0.178152	0.136873			1.207	0.855154	0.611561	0.296502	0.115863	0.046413			1.207	0.358027	0.17141	0.055654	0.001465	0.63422
1.21017	0.707799	0.469282	0.276908	0.097004	0.039598			1.20983	0.64672	0.546849	0.407034	0.179002	0.13026			1.21	0.861076	0.612787	0.298093	0.115275	0.042755			1.21	0.35837	0.164672	0.071788	-0.00697	0.6414
1.2135	0.70757	0.466858	0.274674	0.092772	0.033805			1.2135	0.646943	0.539169	0.412109	0.184336	0.133271			1.21317	0.863026	0.621382	0.296071	0.113094	0.040183			1.21317	0.358098	0.164615	0.077097	-0.01429	0.643452
1.21683	0.702865	0.468724	0.27736	0.095483	0.03747			1.21683	0.648096	0.542462	0.406074	0.178994	0.131413			1.21683	0.863676	0.618557	0.299781	0.106512	0.045485			1.21683	0.351934	0.174983	0.065759	-0.00415	0.632314
1.22017	0.706162	0.471137	0.282562	0.102345	0.035619			1.22	0.639499	0.546095	0.407476	0.17962	0.134253			1.22017	0.860134	0.618639	0.300649	0.111623	0.045163			1.22017	0.357522	0.169905	0.057324	0.002736	0.638264
1.22367	0.708983	0.470063	0.275279	0.099662	0.03646			1.2235	0.651115	0.544722	0.411077	0.181344	0.127337			1.22333	0.855562	0.620294	0.298243	0.115149	0.044984			1.22333	0.360698	0.166782	0.067683	-0.00365	0.646795
1.22667	0.711702	0.46723	0.276575	0.096881	0.038565			1.22667	0.650066	0.543925	0.407733	0.182631	0.131135			1.22667	0.867924	0.621071	0.303206	0.116193	0.041468			1.22667	0.357413	0.170102	0.067995	-0.00671	0.63063
1.23017	0.706584	0.469148	0.280556	0.096728	0.036191			1.22983	0.64696	0.546056	0.406336	0.181437	0.130838			1.23	0.86646	0.62266	0.298657	0.107435	0.04336			1.23	0.357038	0.178729	0.070048	-0.0023	0.641888
1.2335	0.708434	0.468854	0.283416	0.098443	0.04017			1.2335	0.65332	0.540724	0.410407	0.180768	0.139702			1.23317	0.866749	0.620578	0.304522	0.11259	0.040992			1.23317	0.361488	0.176493	0.061474	0.007959	0.646103
1.23683	0.706942	0.472759	0.281667	0.10198	0.040024			1.2365	0.654641	0.537344	0.405506	0.182806	0.139045			1.23683	0.865913	0.619252	0.304429	0.110498	0.044285			1.23683	0.364723	0.171347	0.058149	0.000701	0.634118
1.24017	0.707052	0.476084	0.277951	0.097186	0.038136			1.24	0.651645	0.551431	0.414247	0.177098	0.13066			1.24017	0.871439	0.62413	0.303186	0.114468	0.046455			1.24017	0.366664	0.172079	0.074534	-0.0109	0.644234
1.24333	0.704963	0.474579	0.281376	0.095962	0.035398			1.24367	0.655537	0.542167	0.404705	0.183929	0.138558			1.24333	0.869908	0.625252	0.302391	0.111338	0.045528			1.24333	0.359534	0.174064	0.079783	-0.00933	0.644169
1.24667	0.706658	0.474952	0.284315	0.100245	0.040692			1.2465	0.652355	0.540677	0.408028	0.191655	0.137836			1.24667	0.865979	0.631004	0.310794	0.108416	0.042018			1.24667	0.366666	0.175078	0.058325	0.009741	0.636578
1.25017	0.708567	0.475804	0.284636	0.106027	0.038707			1.24983	0.653906	0.541802	0.401257	0.180247	0.135694			1.25	0.862908	0.620318	0.303932	0.116985	0.040849			1.25	0.364105	0.169971	0.057359	0.006212	0.642568
1.2535	0.706982	0.472534	0.279075	0.102018	0.032867			1.2535	0.655722	0.546634	0.411972	0.187153	0.13776			1.2535	0.867713	0.627932	0.303504	0.115526	0.043034			1.2535	0.368278	0.167488	0.065874	-0.00956	0.647148
1.25683	0.710656	0.473849	0.283802	0.099211	0.039705			1.25667	0.660461	0.54445	0.404871	0.189639	0.141784			1.25683	0.87166	0.629987	0.305054	0.108182	0.045577			1.25683	0.365244	0.181472	0.073076	-0.0065	0.632626
1.26033	0.708941	0.478143	0.290484	0.098037	0.041854			1.26	0.651564	0.544841	0.401558	0.181417	0.139771			1.26017	0.870181	0.627733	0.309415	0.11606	0.044582			1.26017	0.36768	0.181557	0.0546	0.011356	0.644328
1.26333	0.710214	0.478156	0.288201	0.099117	0.038961			1.26367	0.656793	0.542525	0.407612	0.182994	0.141799			1.26333	0.869351	0.624305	0.307458	0.12028	0.047247			1.26333	0.368692	0.172691	0.061917	0.003715	0.649658
1.26683	0.713076	0.477921	0.282741	0.096148	0.040146			1.2665	0.655711	0.548299	0.409873	0.186923	0.1364			1.26667	0.866527	0.632842	0.309518	0.112601	0.043056			1.26667	0.367017	0.168742	0.06742	-0.00398	0.640193
1.27017	0.708583	0.474641	0.283139	0.094699	0.038866			1.26983	0.661882	0.544703	0.407208	0.184416	0.133682			1.27017	0.877906	0.632236	0.311189	0.110236	0.042207			1.27017	0.366656	0.182256	0.072693	-0.0006	0.634353
1.2735	0.708288	0.480713	0.28778	0.097051	0.037672			1.2735	0.652906	0.547419	0.405536	0.193628	0.145958			1.2735	0.871764	0.632647	0.311113	0.116895	0.040434			1.2735	0.367653	0.178905	0.061082	0.012666	0.646614
1.27683	0.715808	0.482023	0.29025	0.096312	0.039279			1.27667	0.658591	0.542427	0.410992	0.187326	0.13996			1.27683	0.871985	0.630506	0.317111	0.114973	0.046526			1.27683	0.373577	0.173185	0.054908	0.014382	0.640975
1.28033	0.713832	0.479391	0.28488	0.101369	0.040958			1.28	0.660328	0.547202	0.412695	0.186499	0.131976			1.28017	0.873708	0.631392	0.308711	0.114812	0.044672			1.28017	0.36863	0.174593	0.063453	-0.00365	0.65326
1.28333	0.71335	0.47791	0.286248	0.101089	0.041075			1.28333	0.651153	0.556286	0.407384	0.192946	0.139738			1.28333	0.875715	0.634126	0.310551	0.113663	0.052972			1.28333	0.365464	0.181794	0.075942	-0.00149	0.65615
1.28683	0.710751	0.478059	0.297079	0.098651	0.037882			1.2865	0.654886	0.548409	0.415034	0.190327	0.148254			1.28667	0.877354	0.63808	0.317849	0.115538	0.041584			1.28667	0.372844	0.178316	0.064664	0.012193	0.647137
1.29017	0.71513	0.484424	0.296969	0.098597	0.043962			1.28983	0.662963	0.543842	0.406764	0.182472	0.136851			1.29017	0.878682	0.63259	0.31235	0.116253	0.045812			1.29017	0.372832	0.17009	0.055946	0.009827	0.64358
1.2935	0.721785	0.478897	0.284869	0.098408	0.0356			1.2935	0.651655	0.55226	0.409467	0.193094	0.139123			1.2935	0.874647	0.633568	0.311567	0.115103	0.045147			1.2935	0.379065	0.16927	0.064981	-0.00321	0.663158
1.297	0.717131	0.478466	0.284247	0.100454	0.036037			1.29683	0.659485	0.543227	0.406103	0.18913	0.139357			1.29683	0.881011	0.646136	0.315764	0.110809	0.044745			1.29683	0.378316	0.180955	0.068677	-0.00778	0.65222
1.3	0.714754	0.481736	0.290959	0.104124	0.038058			1.30033	0.650935	0.55025	0.411601	0.18337	0.147181			1.3	0.876549	0.643352	0.319683	0.116908	0.043899			1.3	0.379677	0.180358	0.059417	0.008405	0.653706
1.3035	0.714305	0.482732	0.299684	0.101837	0.047061			1.30333	0.655171	0.55376	0.411508	0.194276	0.144865			1.30333	0.877277	0.640214	0.314971	0.122468	0.043749			1.30333	0.379246	0.176847	0.061256	0.006463	0.665023
1.30683	0.722925	0.484184	0.293182	0.098635	0.040039			1.30683	0.659765	0.547787	0.412669	0.19184	0.138189			1.3065	0.8785	0.6395	0.312278	0.121537	0.04404			1.3065	0.3791	0.171282	0.070426	-0.01122	0.661228
1.31017	0.717382	0.478158	0.28594	0.102471	0.044249			1.31017	0.652954	0.547119	0.410253	0.188682	0.136609			1.31017	0.883245	0.648465	0.316488	0.113146	0.046744			1.31017	0.377864	0.179223	0.069125	-0.00275	0.659377
1.3135	0.718418	0.485584	0.294374	0.104847	0.043699			1.3135	0.654199	0.552184	0.414615	0.191077	0.149552			1.3135	0.876996	0.640842	0.319423	0.119459	0.046234			1.3135	0.37494	0.187322	0.068662	0.001221	0.669824
1.317	0.721238	0.486963	0.297698	0.096794	0.042546			1.31683	0.662633	0.545523	0.416475	0.188251	0.142254			1.31667	0.879524	0.641167	0.317747	0.119491	0.048966			1.31667	0.378099	0.171549	0.060037	0.011636	0.671899
1.32	0.723844	0.483375	0.294271	0.105304	0.039014			1.31983	0.658985	0.555021	0.417279	0.195122	0.139159			1.32	0.883333	0.646755	0.32298	0.111918	0.044841			1.32	0.38418	0.17217	0.065245	-0.00489	0.664
1.3235	0.721444	0.483816	0.286439	0.100976	0.044284			1.32333	0.64902	0.562776	0.413909	0.193108	0.13806			1.32333	0.886154	0.645534	0.315285	0.116377	0.044598			1.32333	0.3791	0.180267	0.075843	-0.00676	0.665101
1.32683	0.720377	0.484146	0.303913	0.10266	0.041946			1.32683	0.658323	0.549491	0.42103	0.194877	0.149083			1.3265	0.883957	0.640772	0.315196	0.123018	0.050179			1.3265	0.378843	0.18416	0.070464	-0.00365	0.669444
1.33017	0.722283	0.487881	0.298171	0.103199	0.044404			1.32983	0.661424	0.551857	0.417976	0.192483	0.145647			1.33017	0.88818	0.641274	0.321929	0.115471	0.045428			1.33017	0.382181	0.184382	0.063202	0.01837	0.666981
1.33367	0.724259	0.485929	0.291968	0.100011	0.044048			1.33333	0.654993	0.554926	0.419322	0.190149	0.13651			1.3335	0.876268	0.639835	0.319677	0.123024	0.04615			1.3335	0.381028	0.174101	0.069041	-0.00445	0.673753
1.337	0.728058	0.489806	0.298811	0.10377	0.040244			1.337	0.662552	0.551178	0.419851	0.193945	0.142945			1.33667	0.880389	0.646961	0.317041	0.117118	0.050386			1.33667	0.380823	0.179251	0.081248	-0.00974	0.670734
1.34017	0.724023	0.487137	0.306914	0.100693	0.03983			1.33983	0.655341	0.554617	0.425262	0.199136	0.150754			1.34	0.883641	0.652277	0.324799	0.117546	0.043351			1.34	0.387515	0.186163	0.069627	0.003307	0.670851
1.3435	0.72639	0.490855	0.298883	0.104327	0.041334			1.34317	0.658763	0.553442	0.419325	0.191375	0.146384			1.3435	0.881518	0.640673	0.32225	0.126871	0.046313			1.3435	0.385891	0.180876	0.065288	0.011185	0.667783
1.34683	0.733118	0.490316	0.294192	0.104868	0.041636			1.34683	0.653838	0.561588	0.429092	0.197985	0.144845			1.3465	0.878644	0.640681	0.321003	0.124936	0.048865			1.3465	0.386209	0.177112	0.072198	0.003913	0.674206
1.35017	0.725567	0.48851	0.295346	0.100591	0.039275			1.35	0.658565	0.554187	0.430993	0.195686	0.138996			1.35017	0.884234	0.650263	0.321678	0.118501	0.04857			1.35017	0.382978	0.182103	0.081057	-0.00863	0.67169
1.35367	0.726359	0.490603	0.305292	0.105415	0.042423			1.35333	0.655596	0.560476	0.423917	0.18922	0.145387			1.3535	0.88824	0.64084	0.319985	0.118645	0.044447			1.3535	0.378512	0.185472	0.080803	0.001774	0.675463
1.35667	0.724918	0.494777	0.306111	0.107744	0.047644			1.35667	0.653462	0.558882	0.426866	0.196028	0.151287			1.35667	0.880976	0.642687	0.324356	0.125041	0.048493			1.35667	0.384148	0.182762	0.066844	0.001073	0.671557
1.36017	0.724988	0.490988	0.295319	0.10433	0.043374			1.35983	0.660712	0.557552	0.429749	0.196631	0.145863			1.36	0.883265	0.650495	0.32427	0.121355	0.048792			1.36	0.388343	0.178641	0.070989	0.004246	0.668857
1.3635	0.726392	0.487978	0.296515	0.106837	0.043284			1.36317	0.66132	0.558891	0.427093	0.196726	0.139473			1.3635	0.878522	0.648565	0.321379	0.122135	0.044079			1.3635	0.387205	0.186839	0.075898	-0.00855	0.663458
1.36683	0.721653	0.492281	0.308253	0.10772	0.039759			1.36683	0.652936	0.561916	0.430943	0.199621	0.147201			1.36683	0.882697	0.653624	0.323042	0.119294	0.048113			1.36683	0.385737	0.186024	0.083919	-0.00355	0.678005
1.37017	0.722797	0.488873	0.306356	0.106565	0.047701			1.37	0.660115	0.557918	0.425797	0.200826	0.151237			1.37017	0.882608	0.649349	0.324634	0.117208	0.045701			1.37017	0.384282	0.189841	0.065455	0.012571	0.662808
1.37333	0.72668	0.492022	0.295937	0.107051	0.046501			1.37333	0.660889	0.557579	0.426509	0.191808	0.146389			1.3735	0.881574	0.639437	0.320665	0.12744	0.051214			1.3735	0.386728	0.182139	0.069317	0.000742	0.672514
1.37667	0.724781	0.489806	0.297975	0.105561	0.043272			1.37667	0.662608	0.566555	0.436642	0.192219	0.145817			1.37667	0.881437	0.644759	0.321856	0.128878	0.049991			1.37667	0.388085	0.187199	0.07315	-0.00935	0.673666
1.38017	0.720114	0.491973	0.308179	0.103553	0.042424			1.37983	0.656443	0.562042	0.434842	0.199527	0.146551			1.38	0.886741	0.651386	0.326492	0.12391	0.049733			1.38	0.38765	0.186068	0.082677	-0.00438	0.661364
1.3835	0.722189	0.491114	0.302422	0.115318	0.043062			1.38317	0.659165	0.555959	0.423368	0.198277	0.149379			1.3835	0.887424	0.646665	0.326035	0.121793	0.047635			1.3835	0.384807	0.190273	0.072757	0.000451	0.66182
1.38683	0.725248	0.493025	0.299112	0.107062	0.043686			1.38683	0.658538	0.568298	0.434001	0.199689	0.153238			1.38683	0.881538	0.645324	0.324535	0.129656	0.050023			1.38683	0.38846	0.184204	0.067716	0.000677	0.674718
1.39033	0.725679	0.494735	0.298171	0.10245	0.043644			1.39	0.661355	0.563344	0.433629	0.200547	0.150706			1.39017	0.883518	0.651743	0.329091	0.122266	0.043431			1.39017	0.391686	0.184721	0.07517	-0.00928	0.668244
1.39333	0.720126	0.492996	0.301687	0.104185	0.043698			1.39333	0.664986	0.562849	0.427032	0.198674	0.141217			1.39333	0.890736	0.653257	0.326505	0.117649	0.047269			1.39333	0.38662	0.190236	0.08067	-0.00492	0.662148
1.39683	0.718085	0.500175	0.305862	0.114093	0.046188			1.39667	0.655649	0.563895	0.42591	0.195301	0.152788			1.39667	0.891681	0.648696	0.326652	0.119812	0.047531			1.39667	0.388435	0.195553	0.072993	0.000562	0.674598
1.40017	0.724528	0.497554	0.300443	0.109774	0.040344			1.39983	0.657129	0.565932	0.42867	0.19921	0.158055			1.40017	0.882417	0.653635	0.328295	0.12199	0.048773			1.40017	0.391849	0.18504	0.066379	0.007672	0.671672
1.4035	0.724995	0.493325	0.297903	0.105643	0.044674			1.40317	0.665639	0.565332	0.43035	0.200648	0.144772			1.4035	0.88446	0.653432	0.32492	0.121584	0.047883			1.4035	0.395538	0.189092	0.070034	0.002844	0.665925
1.40683	0.725323	0.498023	0.309378	0.107272	0.044481			1.40683	0.662987	0.560761	0.436942	0.204685	0.149576			1.40683	0.888889	0.655488	0.326648	0.129533	0.049847			1.40683	0.38629	0.194089	0.08605	-0.00701	0.68226
1.41033	0.724866	0.494842	0.305104	0.108766	0.045998			1.41017	0.667775	0.559182	0.426793	0.203499	0.149431			1.41	0.889787	0.650471	0.328347	0.124395	0.04815			1.41	0.392771	0.195601	0.072493	0.007922	0.675554
1.41333	0.728186	0.495121	0.30422	0.109968	0.043202			1.41333	0.667451	0.554929	0.424889	0.203787	0.151201			1.41333	0.893381	0.654926	0.337091	0.120867	0.047822			1.41333	0.398028	0.188087	0.067771	0.006972	0.669175
1.41683	0.727868	0.496803	0.299106	0.106152	0.045839			1.4165	0.669281	0.558896	0.430078	0.197411	0.143408			1.41667	0.893749	0.655163	0.325689	0.127363	0.045367			1.41667	0.394681	0.19133	0.074962	-0.00062	0.679693
1.42017	0.723465	0.49816	0.30962	0.105151	0.03946			1.41983	0.661941	0.570054	0.431698	0.199568	0.153132			1.42017	0.888549	0.662489	0.327462	0.122899	0.049713			1.42017	0.392293	0.190837	0.085114	-0.01099	0.679842
1.4235	0.722248	0.500185	0.314076	0.107126	0.047736			1.4235	0.671147	0.557207	0.426105	0.202557	0.154349			1.4235	0.895677	0.660566	0.332986	0.122149	0.046895			1.4235	0.397871	0.199656	0.076118	0.006605	0.669286
1.427	0.726762	0.500561	0.31266	0.112969	0.048285			1.42683	0.663676	0.565854	0.428012	0.203671	0.153551			1.42683	0.891688	0.652542	0.334933	0.129512	0.04897			1.42683	0.398677	0.193173	0.065699	0.010305	0.681424
1.43	0.728901	0.499394	0.303392	0.110267	0.045339			1.43033	0.67183	0.559155	0.424916	0.205284	0.153148			1.43	0.887472	0.652702	0.329788	0.130161	0.04996			1.43	0.397504	0.186801	0.068387	-0.00044	0.682879
1.4335	0.723075	0.501347	0.304593	0.105784	0.041462			1.43333	0.674247	0.563136	0.427063	0.203882	0.14269			1.43333	0.893739	0.666026	0.335548	0.119742	0.049559			1.43333	0.399323	0.196951	0.077926	-0.00606	0.668245
1.43683	0.723863	0.502	0.314978	0.110762	0.046833			1.4365	0.671002	0.561209	0.419719	0.202031	0.15215			1.43683	0.898285	0.658131	0.333508	0.125963	0.049457			1.43683	0.395195	0.202941	0.071893	0.006912	0.669633
1.44017	0.726478	0.500801	0.309857	0.111629	0.042295			1.44017	0.673404	0.562348	0.432781	0.207634	0.158636			1.43983	0.894294	0.655841	0.334177	0.13113	0.051974			1.43983	0.401543	0.201683	0.069562	0.012639	0.684836
1.4435	0.731019	0.499531	0.311611	0.111113	0.04273			1.4435	0.674133	0.567059	0.427068	0.202763	0.144252			1.44367	0.897742	0.661226	0.338414	0.126577	0.047685			1.44367	0.402622	0.190047	0.067114	0.003963	0.674827
1.447	0.730328	0.5001	0.306758	0.106421	0.049998			1.44667	0.668181	0.564086	0.426707	0.200846	0.147122			1.44667	0.89713	0.667445	0.336853	0.123197	0.050543			1.44667	0.401787	0.196312	0.071231	-0.00152	0.676687
1.45	0.728257	0.502701	0.313584	0.107412	0.045895			1.45	0.66681	0.571413	0.431839	0.201923	0.158911			1.45	0.890864	0.661008	0.337565	0.132459	0.051592			1.45	0.397976	0.198752	0.078869	0.002971	0.687285
1.4535	0.725877	0.504646	0.315529	0.105287	0.045841			1.45333	0.674565	0.563621	0.429081	0.206869	0.154576			1.45333	0.896011	0.666858	0.339749	0.13343	0.050647			1.45333	0.403266	0.193996	0.059771	0.017291	0.683424
1.45683	0.730028	0.501345	0.311119	0.107383	0.046066			1.4565	0.674255	0.56511	0.431684	0.20543	0.148997			1.45683	0.898108	0.65742	0.33846	0.126567	0.044899			1.45683	0.404238	0.185136	0.063889	0.010286	0.680267
1.46017	0.734584	0.502257	0.307942	0.110563	0.042793			1.46017	0.666331	0.564189	0.433393	0.212431	0.151983			1.45983	0.89555	0.664869	0.334595	0.126469	0.046553			1.45983	0.4046	0.197333	0.075437	-0.00131	0.692049
1.46367	0.730395	0.504628	0.313578	0.104521	0.043258			1.46333	0.668392	0.565249	0.428467	0.21027	0.161646			1.4635	0.900158	0.67429	0.33867	0.123222	0.051971			1.4635	0.405593	0.202002	0.071779	0.009133	0.685558
1.467	0.729768	0.502801	0.321264	0.1096	0.047872			1.46667	0.672005	0.561537	0.42696	0.206876	0.150206			1.46667	0.901278	0.677474	0.345372	0.124808	0.05418			1.46667	0.409303	0.202831	0.06572	0.020263	0.684304
1.47	0.738804	0.509811	0.313792	0.114245	0.04602			1.47	0.66809	0.568773	0.431165	0.207794	0.149096			1.46983	0.904089	0.665055	0.343481	0.12268	0.046411			1.46983	0.407946	0.191194	0.064365	0.00872	0.688542
1.4735	0.731362	0.507717	0.310635	0.113599	0.044317			1.47317	0.66516	0.572074	0.432488	0.204681	0.15668			1.4735	0.895734	0.671972	0.342479	0.126346	0.05038			1.4735	0.406932	0.194544	0.074757	-0.00291	0.690098
1.47683	0.734166	0.505144	0.310125	0.115788	0.044968			1.4765	0.670873	0.56077	0.427721	0.20778	0.159146			1.47683	0.9008	0.671769	0.341996	0.124153	0.046408			1.47683	0.405207	0.206588	0.074269	0.001275	0.68968
1.48017	0.732861	0.506838	0.318933	0.117011	0.046646			1.48017	0.66947	0.572328	0.434416	0.20593	0.162332			1.48017	0.897009	0.665406	0.344528	0.131208	0.05198			1.48017	0.40692	0.194741	0.069679	0.010176	0.698608
1.48367	0.733575	0.509499	0.313125	0.109236	0.047499			1.48333	0.671464	0.571482	0.437612	0.208446	0.155619			1.4835	0.905153	0.674104	0.343568	0.125544	0.048784			1.4835	0.412633	0.191024	0.069749	0.006404	0.696797
1.48667	0.73557	0.506224	0.311917	0.1157	0.039494			1.48667	0.671722	0.57201	0.431943	0.208288	0.152303			1.48667	0.899798	0.680656	0.342795	0.122587	0.049807			1.48667	0.409419	0.19626	0.080079	0.001195	0.694333
1.49017	0.734868	0.506352	0.318929	0.113371	0.044854			1.49	0.659228	0.571124	0.433574	0.209577	0.155518			1.49	0.902092	0.664492	0.34045	0.123275	0.048913			1.49	0.404612	0.203762	0.081179	0.001637	0.703759
1.4935	0.737549	0.513113	0.324736	0.111118	0.0461			1.49317	0.667909	0.573806	0.438903	0.208502	0.160369			1.4935	0.902338	0.668968	0.34327	0.132551	0.049963			1.4935	0.409292	0.198125	0.074399	0.011396	0.701583
1.49667	0.742644	0.508187	0.319019	0.109803	0.0469			1.4965	0.673437	0.561995	0.440496	0.207518	0.150166			1.49683	0.900124	0.676268	0.345428	0.128508	0.050915			1.49683	0.413552	0.196178	0.073035	0.013438	0.697982
1.50017	0.740691	0.507337	0.311432	0.116254	0.049732			1.50017	0.667213	0.575306	0.438564	0.21036	0.156082			1.50017	0.898536	0.672358	0.336968	0.130457	0.053225			1.50017	0.406083	0.196623	0.083666	-0.00812	0.704779
1.50333	0.739941	0.510278	0.324359	0.114844	0.048009			1.50333	0.667337	0.573051	0.439256	0.208657	0.165526			1.5035	0.902586	0.679124	0.34629	0.128802	0.050376			1.5035	0.414109	0.202167	0.079774	0.002425	0.698647
1.50667	0.740409	0.512459	0.325537	0.116437	0.043856			1.50667	0.673129	0.566898	0.437354	0.205076	0.160002			1.50667	0.903497	0.675487	0.35167	0.128031	0.053063			1.50667	0.410759	0.202893	0.075621	0.012045	0.695974
1.51017	0.739378	0.506193	0.324016	0.115434	0.052598			1.51	0.667496	0.573289	0.446307	0.204743	0.147467			1.51	0.897342	0.664296	0.339417	0.136451	0.048967			1.51	0.416238	0.196815	0.067068	0.010973	0.706024
1.5135	0.744333	0.510839	0.316385	0.111912	0.04332			1.51317	0.668486	0.58345	0.449619	0.209021	0.153934			1.5135	0.900474	0.674599	0.343365	0.136375	0.049053			1.5135	0.412961	0.195618	0.082661	-0.0119	0.707203
1.51683	0.739134	0.511067	0.321827	0.117022	0.048409			1.51683	0.668867	0.570701	0.438991	0.214057	0.158182			1.51683	0.904842	0.673775	0.346401	0.124994	0.047993			1.51683	0.410811	0.210304	0.084581	0.003639	0.694813
1.52033	0.737746	0.512801	0.321524	0.121199	0.050387			1.52017	0.664869	0.574752	0.443014	0.211395	0.158271			1.52017	0.896571	0.667114	0.341753	0.137182	0.052469			1.52017	0.40936	0.202699	0.076358	0.011898	0.707805
1.52333	0.741752	0.516593	0.322205	0.113326	0.052167			1.52333	0.663709	0.574504	0.450485	0.215985	0.156466			1.52333	0.89807	0.663973	0.344045	0.135235	0.053206			1.52333	0.417797	0.196219	0.079221	-0.00056	0.707583
1.52683	0.742011	0.514325	0.318808	0.115597	0.041945			1.52667	0.67142	0.569489	0.442548	0.216231	0.155127			1.52667	0.901517	0.673565	0.343207	0.134643	0.050259			1.52667	0.409332	0.195846	0.083465	-0.00673	0.696267
1.53017	0.735262	0.511532	0.318482	0.117492	0.043624			1.53017	0.665376	0.579928	0.445464	0.212449	0.160709			1.53017	0.903866	0.671851	0.342912	0.127307	0.049751			1.53017	0.405996	0.209944	0.088035	-0.00666	0.69006
1.5335	0.73974	0.517985	0.326709	0.116173	0.046858			1.5335	0.667793	0.574669	0.447937	0.212935	0.167646			1.5335	0.89894	0.66834	0.343319	0.12974	0.053134			1.5335	0.414277	0.20698	0.078575	0.009695	0.705333
1.53683	0.737379	0.515147	0.320139	0.115287	0.047665			1.53683	0.674494	0.569822	0.446729	0.213024	0.160199			1.53683	0.902616	0.668979	0.351934	0.128118	0.052142			1.53683	0.413957	0.201256	0.074758	0.009325	0.693878
1.54033	0.740457	0.513416	0.322548	0.11374	0.046905			1.54017	0.668668	0.581382	0.450898	0.206128	0.151106			1.54	0.899601	0.671709	0.344156	0.134488	0.053986			1.54	0.414231	0.207662	0.078196	0.001255	0.696726
1.54333	0.736229	0.514815	0.327135	0.112003	0.049788			1.54333	0.669759	0.586101	0.448906	0.215575	0.161884			1.54333	0.903031	0.675069	0.345582	0.13419	0.049594			1.54333	0.412885	0.2042	0.087117	-0.00979	0.707045
1.54683	0.735542	0.516292	0.325176	0.117549	0.04926			1.54667	0.666032	0.572681	0.449888	0.220444	0.162547			1.54667	0.904906	0.674981	0.352935	0.132226	0.048475			1.54667	0.419192	0.209949	0.081458	0.001177	0.705499
1.55017	0.734575	0.513962	0.32291	0.120821	0.052334			1.55017	0.670582	0.57434	0.445274	0.21102	0.162807			1.55017	0.90312	0.673584	0.347555	0.13093	0.049982			1.55017	0.414643	0.203284	0.071468	0.009966	0.694018
1.5535	0.734262	0.515791	0.320329	0.111546	0.047794			1.5535	0.670516	0.58151	0.453616	0.217114	0.160598			1.55317	0.90244	0.672491	0.345835	0.138952	0.053383			1.55317	0.414124	0.206704	0.080227	-0.00435	0.709104
1.557	0.737571	0.513152	0.319562	0.11507	0.043129			1.55683	0.675959	0.576406	0.448984	0.219233	0.157487			1.55683	0.906258	0.676351	0.347407	0.131628	0.055585			1.55683	0.412728	0.20533	0.090694	-0.00609	0.690094
1.56	0.731907	0.514958	0.321573	0.116143	0.0436			1.56	0.674011	0.574114	0.440548	0.213705	0.160533			1.56	0.907149	0.677244	0.353592	0.125442	0.050834			1.56	0.413682	0.213612	0.083093	0.005027	0.69525
1.5635	0.733256	0.522751	0.321496	0.120023	0.050101			1.56333	0.669851	0.579948	0.444811	0.214198	0.161582			1.56317	0.906918	0.67275	0.34907	0.134408	0.053389			1.56317	0.416043	0.209318	0.071703	0.005316	0.698047
1.56683	0.735457	0.515767	0.321388	0.120423	0.047902			1.56683	0.674137	0.571851	0.446899	0.218933	0.159555			1.56683	0.905603	0.674194	0.349865	0.134301	0.0527			1.56683	0.41866	0.200082	0.079314	-0.00043	0.712891
1.57017	0.736597	0.514942	0.322159	0.117201	0.047195			1.56983	0.678797	0.575707	0.449548	0.219121	0.160777			1.57017	0.902883	0.677931	0.350815	0.138987	0.047696			1.57017	0.420289	0.212932	0.085626	-0.00185	0.695415
1.5735	0.734032	0.52017	0.332159	0.120269	0.047138			1.5735	0.673763	0.577573	0.446305	0.220444	0.165332			1.57333	0.9119	0.673455	0.350665	0.130423	0.050646			1.57333	0.415817	0.215396	0.082743	0.005445	0.692797
1.577	0.734054	0.519963	0.326301	0.117871	0.046155			1.57667	0.672367	0.576893	0.448548	0.224181	0.169723			1.57683	0.909885	0.678888	0.352371	0.138426	0.049633			1.57683	0.419322	0.208227	0.070493	0.011832	0.697822
1.57983	0.737017	0.519697	0.327566	0.118157	0.048413			1.58	0.68297	0.576088	0.446971	0.22053	0.161905			1.58	0.904944	0.677319	0.35417	0.134573	0.050216			1.58	0.419733	0.202086	0.075906	0.003916	0.701183
1.5835	0.739114	0.515592	0.320751	0.118448	0.050645			1.58333	0.672469	0.585762	0.443604	0.217623	0.15922			1.58317	0.909596	0.685131	0.353921	0.132848	0.054448			1.58317	0.41966	0.215411	0.082066	-0.00408	0.696766
1.58683	0.737191	0.520856	0.329283	0.115941	0.045304			1.5865	0.670159	0.582298	0.446395	0.217922	0.170608			1.58683	0.907081	0.679304	0.354853	0.137171	0.055386			1.58683	0.417681	0.216663	0.080419	0.004804	0.702932
1.59017	0.737271	0.522094	0.333836	0.122114	0.050987			1.58983	0.678244	0.574155	0.449037	0.220043	0.170079			1.59017	0.913222	0.682803	0.35843	0.13078	0.055867			1.59017	0.425432	0.212512	0.070999	0.014898	0.700435
1.5935	0.741734	0.522365	0.326747	0.120883	0.049329			1.5935	0.675217	0.579015	0.447682	0.208893	0.169282			1.5935	0.908299	0.675056	0.354102	0.141941	0.060099			1.5935	0.421757	0.204504	0.072762	0.000704	0.712646
1.597	0.745241	0.520665	0.32415	0.117901	0.045946			1.59667	0.677635	0.581937	0.446805	0.216729	0.162003			1.59667	0.909234	0.681254	0.355865	0.137619	0.052904			1.59667	0.423059	0.214321	0.082474	-0.00539	0.712156
1.6	0.738424	0.520988	0.328227	0.11752	0.046547			1.6	0.680898	0.575407	0.446711	0.223183	0.167228			1.6	0.915043	0.687357	0.358642	0.133061	0.053712			1.6	0.424241	0.213204	0.080288	0.006627	0.69769
1.6035	0.74031	0.524433	0.333793	0.119211	0.051461			1.6035	0.676396	0.573391	0.445783	0.218868	0.163643			1.6035	0.914942	0.681352	0.359338	0.138278	0.056055			1.6035	0.424465	0.211623	0.071752	0.013613	0.705266
1.60683	0.741738	0.522821	0.329884	0.119373	0.053359			1.6065	0.676734	0.582107	0.445207	0.21325	0.170263			1.60683	0.906238	0.681695	0.356348	0.142219	0.052882			1.60683	0.426745	0.205947	0.070891	0.002279	0.716239
1.61017	0.740887	0.521966	0.327364	0.119446	0.046732			1.61	0.682057	0.572791	0.442556	0.223084	0.164235			1.61017	0.911762	0.686188	0.359209	0.132677	0.052318			1.61017	0.425722	0.214639	0.085019	-0.00366	0.704763
1.61367	0.740623	0.52045	0.331736	0.116887	0.04747			1.6135	0.675415	0.585335	0.444542	0.218661	0.161277			1.6135	0.917589	0.68169	0.356448	0.135986	0.0501			1.6135	0.427142	0.213086	0.075967	0.010566	0.718008
1.61667	0.742369	0.52698	0.332712	0.11919	0.05314			1.61667	0.674249	0.583409	0.449233	0.224279	0.174492			1.61667	0.909513	0.678067	0.3588	0.141906	0.051851			1.61667	0.426558	0.216489	0.06981	0.007089	0.718686
1.62017	0.744747	0.523664	0.330311	0.116998	0.050421			1.61983	0.684069	0.580434	0.448573	0.222154	0.169536			1.62	0.909938	0.689195	0.358942	0.134281	0.058511			1.62	0.431971	0.206897	0.073831	0.004553	0.715713
1.6235	0.747402	0.523015	0.327957	0.119582	0.047426			1.6235	0.681453	0.583479	0.454641	0.217179	0.157205			1.6235	0.909191	0.69071	0.356607	0.132228	0.051923			1.6235	0.427132	0.214557	0.082007	-0.00086	0.711938
1.62683	0.740982	0.52502	0.33661	0.121585	0.055754			1.6265	0.676074	0.585687	0.44262	0.217877	0.16394			1.62683	0.914112	0.686631	0.361221	0.145845	0.052938			1.62683	0.428179	0.216501	0.082942	0.008291	0.720738
1.63017	0.742962	0.523492	0.340214	0.121337	0.049843			1.63017	0.685094	0.575514	0.443409	0.222835	0.164461			1.63017	0.917701	0.696799	0.365713	0.136912	0.051872			1.63017	0.431107	0.209469	0.069681	0.016374	0.714442
1.63367	0.745579	0.527114	0.335527	0.122478	0.053303			1.6335	0.68235	0.582749	0.447657	0.219844	0.162784			1.63333	0.9112	0.693476	0.364036	0.136028	0.048155			1.63333	0.434241	0.208248	0.069944	0.00939	0.715278
1.63667	0.746222	0.527389	0.330164	0.120618	0.052207			1.63667	0.680688	0.58913	0.447618	0.222454	0.165663			1.63667	0.91379	0.690244	0.36027	0.137653	0.057351			1.63667	0.426643	0.214717	0.088299	-0.00496	0.729211
1.64017	0.747549	0.529184	0.340159	0.122631	0.047962			1.64	0.678993	0.577344	0.447586	0.224218	0.174866			1.63983	0.91781	0.691436	0.357716	0.142486	0.054262			1.63983	0.432621	0.213585	0.087739	-0.00134	0.726465
1.6435	0.747522	0.525351	0.340792	0.122697	0.052842			1.6435	0.674961	0.580346	0.447285	0.216322	0.166592			1.6435	0.920539	0.692732	0.366054	0.137981	0.053015			1.6435	0.430647	0.217557	0.073324	0.016196	0.721341
1.64683	0.746542	0.531123	0.334615	0.120093	0.049479			1.64683	0.674316	0.586652	0.454567	0.224754	0.16923			1.64683	0.913795	0.690297	0.359685	0.137744	0.052368			1.64683	0.4325	0.206544	0.079887	-0.00101	0.733905
1.65033	0.752932	0.525675	0.328673	0.119161	0.046342			1.65017	0.684337	0.58168	0.448015	0.223321	0.159105			1.65017	0.923844	0.699583	0.365929	0.135277	0.059785			1.65017	0.433753	0.213283	0.084753	-0.00248	0.722633
1.65333	0.748332	0.524106	0.333967	0.117861	0.050657			1.65367	0.674998	0.584548	0.453649	0.226595	0.164759			1.65333	0.921785	0.700539	0.368805	0.131191	0.055547			1.65333	0.436359	0.21669	0.082069	0.010253	0.723658
1.65683	0.746082	0.52812	0.348224	0.122691	0.053125			1.65667	0.674077	0.58272	0.449894	0.219579	0.171905			1.65667	0.919299	0.687291	0.36444	0.144059	0.054099			1.65667	0.432384	0.21766	0.076519	0.013195	0.731324
1.66017	0.751689	0.531603	0.337405	0.118535	0.054321			1.66017	0.677722	0.576064	0.452892	0.22935	0.171593			1.66017	0.915432	0.695835	0.363913	0.139206	0.05477			1.66017	0.436307	0.207532	0.082425	0.00597	0.733413
1.6635	0.751638	0.527081	0.328896	0.119466	0.052578			1.6635	0.680284	0.586307	0.452208	0.222221	0.162677			1.6635	0.923124	0.69875	0.36525	0.13518	0.054119			1.6635	0.433315	0.217866	0.083061	-0.0045	0.7264
1.66683	0.75064	0.530643	0.344505	0.122178	0.05582			1.66683	0.675494	0.586488	0.457294	0.222754	0.167211			1.66667	0.922977	0.696212	0.371434	0.138828	0.054317			1.66667	0.430593	0.219972	0.082469	0.007546	0.722948
1.67033	0.750617	0.534471	0.350155	0.128127	0.050778			1.67017	0.683521	0.575174	0.451323	0.227261	0.173077			1.67017	0.915185	0.699956	0.371897	0.140329	0.057122			1.67017	0.439842	0.212654	0.076981	0.017005	0.734652
1.67333	0.754022	0.534884	0.343312	0.122953	0.049172			1.67333	0.679264	0.578887	0.456172	0.222687	0.172042			1.67333	0.911944	0.697613	0.365866	0.13947	0.054105			1.67333	0.444288	0.211685	0.079058	0.008339	0.728757
1.67683	0.752352	0.528261	0.334437	0.120859	0.053182			1.67667	0.679406	0.588578	0.454945	0.224368	0.16246			1.6765	0.920881	0.699782	0.364236	0.13295	0.055356			1.6765	0.438924	0.215277	0.090419	-0.00428	0.727675
1.68017	0.753087	0.530664	0.347343	0.12423	0.053236			1.68017	0.680892	0.587858	0.459072	0.230248	0.169909			1.68017	0.92314	0.695475	0.368434	0.143242	0.055546			1.68017	0.435192	0.218678	0.091895	-0.00087	0.741029
1.6835	0.74862	0.529936	0.346477	0.124175	0.051426			1.68317	0.683368	0.581071	0.458604	0.228714	0.175372			1.6835	0.924252	0.694688	0.371448	0.139872	0.053976			1.6835	0.437482	0.216456	0.080042	0.021667	0.729092
1.687	0.752376	0.535135	0.343531	0.129296	0.053639			1.68683	0.676527	0.589032	0.456325	0.224378	0.177008			1.68667	0.915323	0.689474	0.366784	0.142867	0.055251			1.68667	0.438714	0.210755	0.077946	0.004611	0.72321
1.69	0.758638	0.532725	0.337986	0.12597	0.054552			1.69	0.679413	0.593509	0.468701	0.226465	0.167097			1.69	0.917686	0.690828	0.360538	0.145387	0.058083			1.69	0.439003	0.22142	0.095148	-0.00872	0.735236
1.6935	0.748075	0.528738	0.345459	0.126614	0.049632			1.69317	0.674258	0.588444	0.465078	0.228407	0.166494			1.69333	0.923023	0.697443	0.36673	0.138107	0.056125			1.69333	0.439711	0.223226	0.093732	-0.00244	0.719998
1.69683	0.751671	0.531762	0.346532	0.127897	0.0551			1.69683	0.677229	0.590204	0.460995	0.227596	0.170265			1.69683	0.920579	0.69109	0.366106	0.143658	0.053446			1.69683	0.437928	0.223963	0.083022	0.007606	0.72355
1.70017	0.754732	0.537411	0.338869	0.132476	0.055462			1.69983	0.665804	0.587871	0.458215	0.228744	0.177212			1.70017	0.924114	0.691898	0.367985	0.145829	0.060573			1.70017	0.439432	0.217089	0.088589	0.006466	0.735445
1.70333	0.754422	0.531136	0.340076	0.120808	0.046541			1.70333	0.68184	0.583004	0.463473	0.230282	0.17028			1.7035	0.916131	0.695122	0.36875	0.138899	0.055168			1.7035	0.438097	0.219451	0.087475	-0.00528	0.723259
1.707	0.749013	0.528053	0.341073	0.121831	0.051114			1.70683	0.680167	0.597777	0.464063	0.220839	0.163871			1.70683	0.917411	0.68984	0.367689	0.141708	0.056238			1.70683	0.438475	0.225149	0.09695	-0.00399	0.731885
1.71	0.747494	0.531344	0.345871	0.131727	0.05265			1.71	0.678831	0.59434	0.466027	0.227272	0.172115			1.71	0.917571	0.697202	0.363781	0.147624	0.057352			1.71	0.436414	0.22855	0.087585	0.003931	0.735453
1.7135	0.748364	0.536643	0.343803	0.130014	0.050837			1.71317	0.676761	0.591809	0.464799	0.229455	0.175498			1.71333	0.918733	0.69239	0.370017	0.144945	0.057765			1.71333	0.441787	0.215546	0.081545	0.009399	0.725894
1.71683	0.749816	0.535295	0.340297	0.126656	0.048103			1.71683	0.683551	0.586071	0.463069	0.229487	0.169846			1.71683	0.917938	0.695376	0.368718	0.146327	0.055591			1.71683	0.441287	0.222451	0.089551	-0.00444	0.72449
1.72017	0.749409	0.536562	0.344455	0.124735	0.050998			1.71983	0.681423	0.593929	0.466658	0.22851	0.164655			1.72017	0.921163	0.695587	0.36503	0.141385	0.05992			1.72017	0.439089	0.225026	0.099397	-0.00079	0.734859
1.7235	0.746199	0.531758	0.348271	0.129906	0.04646			1.72333	0.679065	0.591041	0.462243	0.229303	0.175259			1.7235	0.923753	0.693379	0.370661	0.142575	0.055402			1.7235	0.442279	0.223578	0.090149	0.004881	0.722737
1.72667	0.74456	0.536194	0.344739	0.129606	0.052419			1.727	0.682274	0.590737	0.461858	0.231422	0.176182			1.72667	0.922405	0.694372	0.370194	0.14198	0.054233			1.72667	0.444196	0.22673	0.076396	0.019792	0.720064
1.73	0.748727	0.533019	0.343349	0.133469	0.051949			1.73	0.678302	0.591843	0.463232	0.227551	0.177115			1.73	0.917147	0.693688	0.368045	0.148129	0.054177			1.73	0.437247	0.226631	0.087816	-0.00503	0.740188
1.7335	0.753506	0.534045	0.342196	0.12415	0.052761			1.7335	0.688192	0.588328	0.469694	0.231047	0.175029			1.7335	0.923585	0.700463	0.369313	0.144415	0.054314			1.7335	0.44292	0.2221	0.097127	-0.00705	0.73551
1.73683	0.750053	0.534476	0.3463	0.125299	0.056416			1.73683	0.688367	0.591325	0.462246	0.230523	0.175204			1.73683	0.926333	0.693855	0.375558	0.141565	0.057463			1.73683	0.441127	0.234001	0.08599	0.005101	0.723477
1.74017	0.748802	0.539126	0.350448	0.129868	0.0551			1.74	0.678017	0.593342	0.457325	0.23145	0.170952			1.74017	0.920428	0.692981	0.372864	0.145376	0.055946			1.74017	0.443905	0.224378	0.075599	0.006301	0.741794
1.74367	0.746045	0.539773	0.344034	0.131446	0.055893			1.7435	0.685548	0.582908	0.460443	0.236291	0.177719			1.7435	0.922678	0.70115	0.372489	0.144453	0.055964			1.7435	0.446543	0.222483	0.08305	-0.00297	0.729272
1.74667	0.750108	0.535143	0.342163	0.1266	0.04961			1.747	0.678313	0.595025	0.464299	0.229632	0.169886			1.74667	0.922712	0.70352	0.374357	0.14218	0.053514			1.74667	0.442496	0.226702	0.092407	-0.00148	0.726081
1.75017	0.747781	0.53712	0.34621	0.129517	0.053692			1.75	0.680524	0.594129	0.458901	0.232703	0.172912			1.75	0.925553	0.699604	0.369646	0.141173	0.052745			1.75	0.450842	0.234678	0.082778	0.00967	0.736727
1.7535	0.748962	0.539794	0.346837	0.125512	0.050637			1.7535	0.686326	0.586057	0.460651	0.232326	0.181759			1.75317	0.920887	0.692458	0.374603	0.148674	0.062203			1.75317	0.448925	0.228561	0.073193	0.010172	0.740392
1.75683	0.749255	0.540728	0.348908	0.128776	0.058665			1.75683	0.686397	0.585136	0.45871	0.229714	0.177014			1.75683	0.925624	0.700561	0.375187	0.142006	0.04986			1.75683	0.448813	0.22338	0.082794	0.011996	0.731344
1.76017	0.754215	0.537374	0.348011	0.126701	0.052743			1.76017	0.685521	0.598862	0.463101	0.230821	0.177963			1.76	0.924231	0.699572	0.37872	0.143121	0.059923			1.76	0.444504	0.233963	0.089348	-0.00073	0.724844
1.76367	0.74972	0.538455	0.349818	0.129157	0.052448			1.7635	0.690668	0.592787	0.463811	0.233596	0.174087			1.7635	0.924649	0.70644	0.376563	0.145084	0.057358			1.7635	0.447957	0.230061	0.085758	0.006961	0.732699
1.76667	0.747339	0.540406	0.354991	0.126815	0.052518			1.76667	0.694319	0.58327	0.455653	0.236272	0.179501			1.76667	0.925122	0.704957	0.378979	0.147502	0.059726			1.76667	0.452434	0.224976	0.071308	0.019428	0.721113
1.77017	0.750309	0.539849	0.34749	0.131621	0.05523			1.77	0.679848	0.586782	0.459571	0.229953	0.176743			1.76983	0.927127	0.705058	0.378271	0.142429	0.054363			1.76983	0.452807	0.220618	0.076622	0.010673	0.731963
1.7735	0.751189	0.538589	0.347978	0.128547	0.052626			1.7735	0.690221	0.591622	0.462096	0.229442	0.180268			1.7735	0.926103	0.701497	0.375532	0.146705	0.058372			1.7735	0.449779	0.229785	0.087983	-0.00561	0.740789
1.77683	0.751706	0.539649	0.351399	0.130117	0.048905			1.77683	0.693901	0.593185	0.455876	0.236393	0.174254			1.77683	0.927957	0.71127	0.377296	0.143392	0.05375			1.77683	0.451685	0.235869	0.079113	0.010863	0.729022
1.78033	0.751197	0.542222	0.35763	0.131021	0.057687			1.78017	0.682865	0.591582	0.456982	0.238635	0.180826			1.78	0.931982	0.701624	0.380717	0.147567	0.051849			1.78	0.451421	0.226364	0.075857	0.017497	0.729437
1.78333	0.751582	0.544856	0.354398	0.129116	0.057022			1.78367	0.691817	0.58907	0.466052	0.235074	0.188023			1.78333	0.923113	0.701648	0.368217	0.144817	0.057248			1.78333	0.457906	0.224667	0.087149	0.00702	0.748847
1.78683	0.754872	0.542625	0.346562	0.128594	0.053156			1.7865	0.685677	0.59201	0.464528	0.233088	0.182127			1.78667	0.927354	0.715269	0.378802	0.146484	0.056296			1.78667	0.450287	0.228042	0.09212	0.000216	0.735279
1.79017	0.755295	0.538686	0.349607	0.128456	0.055254			1.79017	0.688363	0.593668	0.460082	0.231228	0.171058			1.78983	0.935733	0.713241	0.384583	0.142578	0.058045			1.78983	0.454241	0.236025	0.080642	0.008291	0.739496
1.7935	0.752361	0.544723	0.358681	0.128066	0.058381			1.7935	0.688657	0.59117	0.45956	0.24015	0.182023			1.7935	0.927687	0.705914	0.382762	0.154522	0.059875			1.7935	0.454028	0.223846	0.078815	0.019265	0.750726
1.79683	0.756309	0.542478	0.352685	0.126888	0.054963			1.79667	0.689578	0.588886	0.46312	0.238728	0.185201			1.79683	0.928059	0.717731	0.381693	0.144295	0.059123			1.79683	0.458069	0.224802	0.085328	0.007298	0.746128
1.80033	0.760387	0.541804	0.350798	0.122962	0.053314			1.80017	0.688741	0.592604	0.461354	0.233381	0.172643			1.80017	0.9275	0.713751	0.37753	0.147262	0.061735			1.80017	0.456276	0.232275	0.094046	0.001125	0.753022
1.80333	0.759865	0.538656	0.35335	0.13051	0.05761			1.80317	0.689002	0.594591	0.461527	0.234442	0.172632			1.80333	0.925275	0.707806	0.380597	0.151303	0.055514			1.80333	0.454206	0.23015	0.092129	0.009772	0.752624
1.80683	0.757678	0.545304	0.36499	0.131725	0.058618			1.80667	0.692591	0.589663	0.460645	0.236279	0.186064			1.80667	0.931113	0.709681	0.387734	0.150717	0.056893			1.80667	0.456047	0.227545	0.077058	0.021093	0.752294
1.81017	0.759629	0.543109	0.354254	0.130526	0.061367			1.81017	0.691273	0.590806	0.460754	0.235084	0.176952			1.81017	0.93239	0.705672	0.384249	0.141796	0.060866			1.81017	0.460026	0.226035	0.082196	0.007681	0.744554
1.8135	0.759387	0.542993	0.346702	0.132127	0.058897			1.81317	0.685721	0.592635	0.461488	0.234081	0.178909			1.8135	0.92935	0.71168	0.38087	0.149423	0.060555			1.8135	0.458953	0.230667	0.094446	-0.00597	0.757085
1.817	0.757699	0.542192	0.35613	0.133251	0.050391			1.81667	0.685251	0.595888	0.467313	0.239528	0.179537			1.81683	0.930888	0.719106	0.389432	0.146203	0.056437			1.81683	0.460476	0.234027	0.090773	0.011587	0.749423
1.82	0.761295	0.543604	0.364716	0.128901	0.05418			1.82033	0.686751	0.590468	0.462357	0.235243	0.179454			1.82	0.93937	0.714254	0.385401	0.145699	0.059518			1.82	0.461246	0.231085	0.08179	0.022282	0.75178
1.8235	0.760948	0.545585	0.358364	0.132633	0.05872			1.82317	0.691927	0.585006	0.458634	0.238686	0.181804			1.82333	0.93103	0.707706	0.379779	0.148912	0.061256			1.82333	0.457065	0.224928	0.087384	0.00804	0.761209
1.8265	0.761738	0.542129	0.352332	0.131463	0.057272			1.8265	0.68608	0.596956	0.468337	0.234348	0.184911			1.82683	0.935527	0.715877	0.386777	0.15135	0.061296			1.82683	0.460643	0.231566	0.099164	-0.0056	0.76026
1.83017	0.759348	0.542856	0.359054	0.134127	0.05517			1.83017	0.69087	0.59522	0.46319	0.236734	0.177175			1.83017	0.933536	0.713037	0.383165	0.14776	0.061444			1.83017	0.454296	0.233387	0.091843	0.003484	0.749142
1.8335	0.756211	0.547588	0.364992	0.132931	0.059422			1.83333	0.680295	0.593779	0.468456	0.238617	0.178988			1.8335	0.930527	0.707723	0.384896	0.14729	0.059808			1.8335	0.461816	0.22911	0.081574	0.008785	0.761065
1.837	0.765651	0.54568	0.357566	0.132849	0.058702			1.83667	0.690613	0.591142	0.469667	0.238836	0.190546			1.83683	0.934786	0.718646	0.386337	0.149128	0.058683			1.83683	0.46744	0.220214	0.089159	0.009877	0.758233
1.84	0.763724	0.547389	0.351965	0.130713	0.053912			1.84	0.691179	0.585591	0.468974	0.235622	0.177926			1.84	0.934416	0.724149	0.384556	0.144881	0.061675			1.84	0.462581	0.227517	0.091513	-0.00355	0.751789
1.8435	0.756428	0.545181	0.352198	0.132224	0.057721			1.84317	0.690237	0.598185	0.470391	0.239534	0.176383			1.84333	0.935077	0.708356	0.383879	0.145565	0.060406			1.84333	0.457704	0.23902	0.098599	0.00148	0.758117
1.8465	0.755396	0.546163	0.365807	0.137236	0.058439			1.8465	0.683713	0.60144	0.472662	0.239386	0.187418			1.84683	0.931581	0.710426	0.387095	0.148102	0.062278			1.84683	0.46145	0.23154	0.086899	0.016832	0.766505
1.85017	0.757471	0.551449	0.360197	0.133261	0.059633			1.85017	0.693223	0.587299	0.471265	0.240105	0.185959			1.85017	0.935807	0.714264	0.387471	0.148407	0.060836			1.85017	0.460268	0.22894	0.087872	0.018307	0.75675
1.8535	0.763309	0.546463	0.353002	0.136283	0.055887			1.85333	0.688061	0.58929	0.472888	0.237846	0.178721			1.8535	0.933203	0.712586	0.385678	0.152449	0.06226			1.8535	0.459933	0.235057	0.099809	-0.00392	0.763165
1.857	0.762402	0.545305	0.362929	0.132438	0.055893			1.857	0.69103	0.599428	0.473238	0.240322	0.175947			1.85667	0.93607	0.708479	0.385422	0.151488	0.058832			1.85667	0.459809	0.234301	0.101617	-0.00194	0.758926
1.86	0.754532	0.546319	0.36499	0.135326	0.055555			1.86	0.687005	0.598651	0.482921	0.242511	0.181894			1.86	0.93578	0.710291	0.387459	0.150188	0.062941			1.86	0.464285	0.233084	0.090382	0.013816	0.746744
1.8635	0.762149	0.549214	0.359981	0.137169	0.060738			1.86317	0.688791	0.589596	0.475182	0.238174	0.186308			1.86333	0.932611	0.711359	0.38819	0.153695	0.058656			1.86333	0.462713	0.234098	0.088727	0.004452	0.753338
1.86683	0.763027	0.548615	0.360322	0.137453	0.056469			1.86683	0.684164	0.599269	0.477901	0.242482	0.185478			1.86683	0.933894	0.71463	0.379928	0.150923	0.060481			1.86683	0.460245	0.234881	0.100633	-0.0066	0.76182
1.87017	0.755628	0.54394	0.356879	0.127954	0.055188			1.87017	0.689504	0.597911	0.478977	0.243178	0.176166			1.87017	0.935348	0.71963	0.385288	0.148908	0.058312			1.87017	0.459646	0.241527	0.102725	-7.4e-05	0.75019
1.87367	0.759158	0.548151	0.361967	0.135512	0.058552			1.8735	0.681229	0.60714	0.475918	0.24277	0.183331			1.8735	0.935448	0.705806	0.389797	0.15184	0.063943			1.8735	0.459997	0.241575	0.087545	0.007945	0.762912
1.87667	0.762417	0.54842	0.360527	0.138054	0.061483			1.87667	0.684326	0.603535	0.477978	0.244521	0.188246			1.87633	0.932417	0.708463	0.388945	0.155204	0.064911			1.87633	0.462769	0.236174	0.086864	0.006933	0.74844
1.88017	0.758346	0.547955	0.355475	0.133671	0.056935			1.88	0.690143	0.594912	0.479084	0.240863	0.186576			1.88	0.934085	0.714413	0.38589	0.152414	0.055534			1.88	0.462412	0.237116	0.095395	-0.00042	0.749668
1.8835	0.754582	0.545943	0.359952	0.12883	0.054074			1.8835	0.690428	0.600247	0.47893	0.241302	0.177244			1.8835	0.935457	0.714288	0.387087	0.146746	0.061223			1.8835	0.461721	0.244746	0.096058	0.002399	0.744736
1.88683	0.758084	0.550213	0.36763	0.133679	0.058321			1.88683	0.687644	0.606011	0.480456	0.242543	0.184929			1.88683	0.931807	0.71248	0.391309	0.157699	0.06144			1.88683	0.461758	0.243103	0.095093	0.002158	0.755756
1.89017	0.756795	0.549294	0.366126	0.13992	0.061394			1.89017	0.69041	0.596973	0.477735	0.241273	0.189961			1.89017	0.930205	0.715301	0.391215	0.153055	0.060243			1.89017	0.462799	0.23572	0.087159	0.010929	0.744236
1.89367	0.75445	0.547994	0.358922	0.137999	0.055562			1.8935	0.687078	0.597988	0.474536	0.239571	0.186318			1.89333	0.933176	0.715942	0.390093	0.153551	0.058578			1.89333	0.462465	0.236528	0.093598	0.007593	0.748875
1.89667	0.758893	0.549566	0.359254	0.133016	0.058454			1.89667	0.689489	0.606574	0.48321	0.241957	0.188298			1.89667	0.93485	0.716515	0.387832	0.153852	0.059947			1.89667	0.467236	0.243914	0.101829	0.003731	0.763603
1.90017	0.760192	0.550401	0.366389	0.131717	0.054601			1.9	0.6934	0.599562	0.480036	0.245326	0.185773			1.9	0.930927	0.713921	0.387308	0.153204	0.060039			1.9	0.463775	0.241237	0.093568	0.00857	0.758275
1.9035	0.758803	0.547337	0.365756	0.138452	0.061135			1.9035	0.691106	0.598635	0.470601	0.247195	0.186895			1.9035	0.939945	0.709033	0.390811	0.154003	0.063047			1.9035	0.46441	0.237202	0.082903	0.013292	0.747674
1.90683	0.757014	0.551262	0.364878	0.135131	0.057647			1.9065	0.686081	0.598167	0.47597	0.244495	0.187163			1.90683	0.933262	0.719031	0.387159	0.158473	0.060031			1.90683	0.466988	0.240149	0.093007	0.005164	0.764617
1.91033	0.760377	0.549549	0.36656	0.136285	0.056947			1.91017	0.699719	0.594658	0.481318	0.247343	0.187616			1.91017	0.942006	0.726815	0.38929	0.152129	0.060906			1.91017	0.464197	0.243035	0.099967	0.00101	0.749909
1.91333	0.757759	0.547561	0.35982	0.13511	0.053095			1.91367	0.691337	0.606816	0.479065	0.242839	0.188038			1.91333	0.942244	0.720864	0.394096	0.149664	0.061889			1.91333	0.472705	0.244247	0.09146	0.010112	0.748846
1.91683	0.755583	0.550272	0.366094	0.132796	0.056564			1.9165	0.690755	0.595685	0.473064	0.247014	0.188251			1.91667	0.940402	0.713153	0.393999	0.157631	0.061465			1.91667	0.466516	0.23897	0.08156	0.014648	0.749223
1.92017	0.76004	0.554196	0.365631	0.138285	0.059726			1.92017	0.693908	0.595073	0.473097	0.243102	0.191037			1.92017	0.933886	0.719246	0.390296	0.152215	0.060102			1.92017	0.470433	0.230579	0.084983	0.011296	0.762599
1.9235	0.760825	0.550991	0.363457	0.137011	0.055912			1.9235	0.698937	0.599609	0.47657	0.2449	0.180076			1.9235	0.935701	0.722526	0.390276	0.158318	0.064642			1.9235	0.470062	0.246417	0.096734	0.000298	0.7522
1.92683	0.757356	0.551536	0.363242	0.138651	0.055781			1.92667	0.689396	0.607499	0.474327	0.250604	0.182041			1.92683	0.940377	0.717479	0.389117	0.15784	0.060667			1.92683	0.470845	0.249836	0.097584	0.007766	0.761608
1.93033	0.756141	0.554716	0.373631	0.140783	0.060913			1.93	0.688487	0.597733	0.473824	0.252241	0.191747			1.93017	0.936128	0.718305	0.39343	0.16087	0.061929			1.93017	0.470404	0.238652	0.085383	0.023556	0.752975
1.93317	0.758261	0.555011	0.371418	0.137252	0.058279			1.93333	0.69474	0.594593	0.475431	0.249513	0.19415			1.93333	0.937339	0.719719	0.398779	0.152247	0.059326			1.93333	0.47728	0.239592	0.084034	0.007241	0.757489
1.93683	0.762188	0.557279	0.36148	0.137752	0.05739			1.9365	0.699978	0.601777	0.476881	0.246661	0.18772			1.93667	0.937711	0.720265	0.392991	0.149533	0.061467			1.93667	0.471482	0.244976	0.094079	0.002605	0.766337
1.93983	0.760207	0.552227	0.367364	0.134206	0.061081			1.93983	0.692048	0.609971	0.473201	0.248296	0.191156			1.94017	0.938222	0.721044	0.392647	0.159967	0.065302			1.94017	0.470689	0.247162	0.097466	0.008882	0.765456
1.9435	0.760965	0.552909	0.375732	0.139622	0.056393			1.9435	0.703772	0.595606	0.469933	0.25015	0.192223			1.9435	0.940439	0.723778	0.400648	0.155119	0.063013			1.9435	0.479777	0.246546	0.081801	0.020308	0.759842
1.947	0.759009	0.556283	0.370375	0.139	0.059656			1.94667	0.697078	0.596334	0.473677	0.245873	0.190649			1.94683	0.937716	0.718439	0.39765	0.155651	0.058127			1.94683	0.475369	0.238086	0.087889	0.011189	0.769332
1.95	0.763038	0.554662	0.362932	0.139384	0.06303			1.95	0.691639	0.602659	0.474396	0.24867	0.190893			1.95	0.936495	0.723332	0.395899	0.158844	0.062259			1.95	0.473574	0.246208	0.095833	-0.00065	0.773051
1.9535	0.765237	0.551999	0.364368	0.138145	0.057356			1.95333	0.698997	0.599596	0.473924	0.248272	0.189786			1.95333	0.944445	0.727565	0.402443	0.152992	0.061273			1.95333	0.474891	0.246046	0.093522	0.007292	0.766199
1.95683	0.766026	0.558062	0.374415	0.143493	0.060861			1.9565	0.704514	0.593202	0.471312	0.246465	0.186513			1.95683	0.94099	0.725286	0.401667	0.161281	0.064792			1.95683	0.478286	0.245561	0.084017	0.013546	0.764029
1.96	0.765573	0.557384	0.374065	0.142303	0.061333			1.95983	0.693771	0.606722	0.46936	0.248299	0.198791			1.96017	0.937045	0.721563	0.396128	0.156975	0.064033			1.96017	0.480233	0.234397	0.084528	0.006558	0.777662
1.9635	0.764915	0.554037	0.365098	0.13786	0.057462			1.9635	0.696217	0.600947	0.472617	0.25057	0.185795			1.9635	0.943055	0.737332	0.398272	0.14941	0.062762			1.9635	0.480955	0.246311	0.092386	0.004535	0.765839
1.967	0.760916	0.553945	0.369358	0.139523	0.059577			1.96667	0.697511	0.604948	0.474913	0.248832	0.183186			1.96683	0.944652	0.728387	0.399951	0.156781	0.062328			1.96683	0.472139	0.247866	0.090961	0.009508	0.780853
1.97	0.765973	0.556987	0.374871	0.140241	0.063581			1.97	0.690193	0.606643	0.478512	0.247785	0.192481			1.97	0.942913	0.724239	0.401208	0.162917	0.062629			1.97	0.472118	0.248347	0.090052	0.018022	0.776933
1.9735	0.76683	0.55736	0.375952	0.135603	0.061077			1.97333	0.698048	0.600783	0.472629	0.253519	0.198284			1.97317	0.941575	0.722139	0.403826	0.157167	0.061293			1.97317	0.479438	0.23712	0.085782	0.00993	0.781103
1.97683	0.764443	0.554515	0.365236	0.138469	0.055925			1.97683	0.702838	0.597625	0.47377	0.248103	0.190407			1.97683	0.944649	0.728262	0.398031	0.154559	0.059981			1.97683	0.483644	0.245051	0.094751	0.004526	0.768457
1.98017	0.767774	0.555397	0.370817	0.141413	0.064048			1.98017	0.69324	0.606595	0.480356	0.252163	0.192056			1.98017	0.942537	0.726929	0.396218	0.162235	0.066818			1.98017	0.48123	0.244876	0.104346	3.8e-05	0.781436
1.9835	0.771243	0.558394	0.385665	0.144077	0.057909			1.9835	0.699132	0.600611	0.473733	0.255109	0.191712			1.9835	0.943345	0.734634	0.408867	0.155091	0.062824			1.9835	0.481419	0.245236	0.088551	0.019713	0.774226
1.987	0.767093	0.561272	0.374071	0.140409	0.059552			1.987	0.697677	0.598336	0.475613	0.248787	0.190188			1.98683	0.946679	0.73009	0.402044	0.154105	0.062708			1.98683	0.479501	0.24012	0.084305	0.012587	0.778473
1.99	0.774113	0.558859	0.369517	0.142492	0.061873			1.99	0.695171	0.60906	0.481104	0.247659	0.190626			1.98983	0.951823	0.731455	0.399847	0.154134	0.062772			1.98983	0.480215	0.243216	0.091296	0.006048	0.77565
1.9935	0.775099	0.559208	0.371048	0.143712	0.058277			1.9935	0.698006	0.603995	0.478615	0.252349	0.19673			1.99333	0.942158	0.730328	0.404182	0.156706	0.062978			1.99333	0.481128	0.24428	0.103482	0.003097	0.783723
1.99683	0.77269	0.560805	0.381644	0.144381	0.064693			1.99683	0.696999	0.600894	0.474937	0.250544	0.196082			1.99683	0.944028	0.730279	0.405133	0.160491	0.064121			1.99683	0.482762	0.246105	0.088321	0.014244	0.776257
2.00017	0.768763	0.561513	0.377985	0.143732	0.065606			2.00017	0.691095	0.608721	0.487529	0.250138	0.19737			2.00017	0.934944	0.7284	0.396289	0.158198	0.060091			2.00017	0.482438	0.238385	0.091026	0.013932	0.784612
2.00367	0.771003	0.561763	0.369781	0.142105	0.059097			2.0035	0.699771	0.601528	0.480419	0.252866	0.193523			2.0035	0.945843	0.731344	0.400832	0.156658	0.065613			2.0035	0.482317	0.248597	0.101419	0.000592	0.776922
2.00667	0.773118	0.56189	0.371701	0.143727	0.061287			2.007	0.695514	0.6109	0.480019	0.249186	0.181503			2.00667	0.951109	0.734362	0.408511	0.149793	0.064726			2.00667	0.486151	0.251398	0.099378	0.001962	0.775626
2.01017	0.766585	0.558729	0.377752	0.143573	0.057061			2.00983	0.696767	0.603815	0.484	0.252051	0.191996			2.01	0.94921	0.724444	0.40498	0.161811	0.062362			2.01	0.481272	0.250974	0.092728	0.009524	0.775677
2.0135	0.770548	0.564113	0.379758	0.141444	0.06232			2.0135	0.693821	0.598463	0.483273	0.256687	0.201223			2.0135	0.940531	0.729094	0.402385	0.164889	0.063062			2.0135	0.487239	0.238287	0.090417	0.010489	0.788337
2.01683	0.771181	0.563124	0.373258	0.139753	0.066242			2.01683	0.697388	0.60226	0.488911	0.255247	0.187644			2.0165	0.945595	0.730554	0.401559	0.160241	0.063957			2.0165	0.48608	0.247387	0.097925	0.003119	0.778299
2.02017	0.769175	0.55692	0.376871	0.1416	0.059484			2.02017	0.693189	0.614935	0.4897	0.251983	0.186151			2.02	0.945159	0.723385	0.401781	0.155059	0.064833			2.02	0.47919	0.250085	0.106241	-0.00156	0.774533
2.02367	0.768981	0.564571	0.378781	0.141963	0.061431			2.02333	0.689063	0.611486	0.487363	0.251172	0.18806			2.0235	0.941216	0.723996	0.403936	0.163026	0.063017			2.0235	0.483827	0.246947	0.098979	0.012461	0.779043
2.0265	0.765591	0.568516	0.380751	0.143891	0.062173			2.02667	0.695869	0.602301	0.485058	0.2541	0.195555			2.02667	0.945769	0.724991	0.401196	0.164606	0.071006			2.02667	0.491022	0.250237	0.094794	0.014714	0.769979
2.03017	0.765155	0.561091	0.373093	0.145444	0.059948			2.03	0.692832	0.610551	0.489928	0.252669	0.195197			2.03	0.942177	0.726587	0.400961	0.157894	0.060207			2.03	0.486075	0.251502	0.101636	-0.00395	0.784434
2.0335	0.77141	0.56262	0.379475	0.140052	0.06289			2.03317	0.690623	0.612433	0.488609	0.253125	0.186784			2.0335	0.94133	0.725746	0.400556	0.159528	0.065989			2.0335	0.484587	0.253781	0.108911	-0.00387	0.783264
2.03683	0.766064	0.558682	0.378377	0.141878	0.057853			2.03683	0.696632	0.606974	0.483296	0.257133	0.190468			2.03683	0.945582	0.729272	0.402778	0.158193	0.066371			2.03683	0.478519	0.257358	0.101509	0.011912	0.7696
2.04033	0.766243	0.565581	0.37651	0.148061	0.058883			2.04	0.693029	0.606559	0.48648	0.258559	0.194476			2.04017	0.944449	0.724259	0.40288	0.173178	0.06791			2.04017	0.484665	0.250151	0.094071	0.010716	0.782764
2.04333	0.765687	0.559922	0.376573	0.148249	0.060346			2.04367	0.696491	0.606131	0.492369	0.256429	0.195983			2.04333	0.944116	0.721191	0.4011	0.169607	0.065457			2.04333	0.485687	0.249669	0.096362	0.005421	0.784025
2.04683	0.761535	0.564598	0.375617	0.138905	0.056265			2.04667	0.696727	0.60502	0.493324	0.257973	0.195707			2.04667	0.943564	0.734169	0.408634	0.157952	0.068743			2.04667	0.484946	0.254478	0.111706	0.000209	0.772183
2.05017	0.762305	0.566735	0.379076	0.144367	0.063328			2.04983	0.697716	0.61062	0.488287	0.256604	0.190571			2.05017	0.942313	0.72701	0.402952	0.15665	0.066266			2.05017	0.481792	0.262061	0.101758	0.003858	0.770025
2.05333	0.766124	0.569083	0.379565	0.149887	0.056387			2.05317	0.69192	0.617863	0.487725	0.256013	0.193298			2.0535	0.942863	0.728	0.406488	0.169225	0.065333			2.0535	0.485243	0.251456	0.090896	0.012881	0.783794
2.05667	0.765016	0.564	0.376825	0.144176	0.061883			2.05683	0.696005	0.604462	0.490002	0.253349	0.200131			2.05683	0.941238	0.734317	0.404974	0.159961	0.06437			2.05683	0.487637	0.252302	0.098222	0.01003	0.772916
2.06033	0.766509	0.561779	0.376849	0.145343	0.059882			2.06	0.692303	0.608581	0.486695	0.25929	0.190996			2.06017	0.945063	0.730597	0.4021	0.159155	0.059471			2.06017	0.481104	0.257136	0.104226	-0.00392	0.783016
2.06317	0.767889	0.561375	0.378748	0.147235	0.061552			2.06333	0.688249	0.615597	0.492269	0.252735	0.19498			2.06333	0.94557	0.734427	0.404226	0.164585	0.065815			2.06333	0.485303	0.259672	0.104937	0.006026	0.784723
2.06683	0.758146	0.565137	0.381187	0.142243	0.059934			2.06667	0.690253	0.610366	0.486918	0.262549	0.198609			2.06667	0.941399	0.732173	0.409075	0.161018	0.065827			2.06667	0.48905	0.258773	0.095551	0.009541	0.775044
2.07017	0.764187	0.563636	0.379851	0.147335	0.068153			2.06983	0.701738	0.605921	0.488011	0.260781	0.199499			2.07017	0.94996	0.728489	0.403763	0.1616	0.062807			2.07017	0.490498	0.252163	0.089059	0.014762	0.773936
2.0735	0.763589	0.566739	0.373308	0.146139	0.067154			2.07317	0.699334	0.613105	0.488092	0.25752	0.198342			2.0735	0.946025	0.73158	0.405796	0.167197	0.063748			2.0735	0.488057	0.260579	0.10444	-0.00076	0.788885
2.07683	0.76387	0.564645	0.379483	0.144085	0.06483			2.07683	0.70088	0.609846	0.494514	0.261228	0.194069			2.07683	0.947166	0.737509	0.411326	0.156823	0.066702			2.07683	0.490783	0.262059	0.100803	0.007498	0.772584
2.08	0.767007	0.564795	0.384875	0.144936	0.059881			2.08033	0.700663	0.614452	0.489984	0.252603	0.194521			2.08033	0.945049	0.730465	0.406845	0.163503	0.070065			2.08033	0.491955	0.256948	0.087751	0.019596	0.773976
2.08333	0.765333	0.566218	0.381902	0.146895	0.063869			2.08333	0.698293	0.612107	0.483289	0.259571	0.203653			2.08333	0.947463	0.728092	0.408781	0.171925	0.064891			2.08333	0.488211	0.251118	0.087557	0.02007	0.777677
2.08683	0.766877	0.560069	0.380195	0.146406	0.062575			2.08683	0.697758	0.611286	0.489458	0.262809	0.201028			2.08683	0.942955	0.736925	0.410297	0.164448	0.068448			2.08683	0.490647	0.25606	0.100346	-0.00133	0.785217
2.09017	0.768886	0.565085	0.381331	0.14416	0.055047			2.08983	0.704816	0.60854	0.489179	0.263233	0.204443			2.09017	0.954404	0.740368	0.409693	0.159459	0.065371			2.09017	0.491328	0.26223	0.100874	0.00466	0.767499
2.0935	0.768518	0.567035	0.38321	0.152537	0.061565			2.0935	0.699018	0.614727	0.488563	0.257833	0.199796			2.0935	0.951105	0.732811	0.405872	0.165656	0.067576			2.0935	0.491327	0.260844	0.092911	0.016829	0.786182
2.097	0.766077	0.56872	0.388269	0.148116	0.064306			2.09683	0.704881	0.604235	0.483642	0.262069	0.206842			2.09683	0.942086	0.732843	0.409321	0.163183	0.064593			2.09683	0.495536	0.253179	0.091876	0.012863	0.777007
2.1	0.766518	0.569296	0.380862	0.144619	0.061504			2.1	0.705013	0.608133	0.482973	0.258452	0.201391			2.1	0.946149	0.742294	0.41082	0.15896	0.066117			2.1	0.496385	0.254535	0.093851	0.00289	0.780089
2.1035	0.771344	0.563634	0.375795	0.148638	0.061203			2.10333	0.702761	0.617677	0.484521	0.25427	0.194141			2.10317	0.950555	0.741535	0.411365	0.158867	0.064997			2.10317	0.491253	0.263548	0.102763	0.006085	0.780676
2.10683	0.768137	0.567196	0.386346	0.146872	0.062133			2.10683	0.706468	0.607857	0.486677	0.265133	0.198815			2.10683	0.946471	0.736793	0.410533	0.170752	0.065258			2.10683	0.488625	0.257056	0.092545	0.01908	0.785527
2.11017	0.770306	0.565818	0.389074	0.145422	0.067419			2.11017	0.708937	0.602773	0.486934	0.255318	0.199265			2.11017	0.952946	0.741565	0.413493	0.163598	0.064256			2.11017	0.497376	0.252046	0.088816	0.025747	0.779673
2.1135	0.771688	0.569477	0.383885	0.147321	0.063605			2.1135	0.698908	0.612074	0.485468	0.261398	0.207496			2.1135	0.949852	0.731375	0.414886	0.162507	0.067573			2.1135	0.496758	0.259514	0.092164	0.003881	0.792384
2.117	0.77019	0.571369	0.380555	0.143308	0.062362			2.117	0.706469	0.610406	0.490737	0.258747	0.201793			2.11683	0.947863	0.740476	0.412601	0.169605	0.066353			2.11683	0.495932	0.258686	0.102639	0.000727	0.794628
2.12	0.772249	0.571159	0.391142	0.146098	0.061683			2.12	0.708258	0.612779	0.486585	0.263158	0.205938			2.11983	0.949004	0.740622	0.412017	0.173924	0.065285			2.11983	0.491693	0.259819	0.097195	0.014199	0.789581
2.1235	0.770018	0.571364	0.387209	0.146526	0.065992			2.12317	0.703425	0.605351	0.481021	0.264865	0.205722			2.12333	0.951238	0.741769	0.413301	0.165187	0.068216			2.12333	0.502059	0.255893	0.087489	0.024086	0.784606
2.12683	0.774061	0.570207	0.381564	0.142439	0.059589			2.12683	0.703634	0.612599	0.493144	0.260803	0.206617			2.12683	0.943794	0.736722	0.408615	0.165297	0.067332			2.12683	0.499726	0.251247	0.104109	-3.9e-05	0.796814
2.13017	0.776148	0.567783	0.383861	0.145796	0.060995			2.13017	0.708375	0.611151	0.486011	0.258648	0.194076			2.12983	0.95328	0.74478	0.41336	0.166234	0.063919			2.12983	0.499602	0.260584	0.10735	0.00363	0.800999
2.13367	0.771886	0.570369	0.391956	0.152256	0.067813			2.1335	0.699002	0.616703	0.48415	0.255245	0.193194			2.1335	0.951932	0.742668	0.417343	0.164821	0.068051			2.1335	0.495722	0.264964	0.096274	0.015195	0.792206
2.13667	0.774208	0.572376	0.389543	0.149118	0.072915			2.137	0.706032	0.610562	0.485169	0.265504	0.208318			2.13667	0.950924	0.736156	0.411738	0.170383	0.06659			2.13667	0.500007	0.251845	0.087259	0.021357	0.802735
2.14017	0.769597	0.576907	0.384334	0.149296	0.066365			2.14	0.704474	0.608504	0.491258	0.262593	0.209435			2.13983	0.952762	0.741547	0.412193	0.166191	0.068808			2.13983	0.504508	0.25254	0.102162	0.000185	0.798175
2.1435	0.770442	0.568035	0.384545	0.149151	0.067119			2.1435	0.705686	0.610712	0.490685	0.2614	0.19846			2.1435	0.957588	0.744169	0.414884	0.159226	0.065137			2.1435	0.500948	0.266264	0.10122	0.005019	0.787615
2.14667	0.772773	0.571863	0.395538	0.147372	0.065793			2.14683	0.703187	0.617643	0.490758	0.262319	0.206516			2.14683	0.953148	0.739344	0.417911	0.169783	0.071196			2.14683	0.501828	0.264531	0.106651	0.008782	0.802769
2.15017	0.777582	0.572592	0.39157	0.141006	0.06475			2.15017	0.705198	0.609031	0.48526	0.262746	0.204373			2.15017	0.959076	0.748293	0.423317	0.162581	0.069743			2.15017	0.504754	0.253418	0.09072	0.023533	0.800739
2.15367	0.776183	0.574387	0.378956	0.146492	0.063571			2.15333	0.702006	0.604108	0.490062	0.262079	0.203323			2.1535	0.958409	0.743768	0.413578	0.164251	0.068121			2.1535	0.505003	0.258453	0.096246	0.004888	0.80203
2.1565	0.776413	0.572943	0.380652	0.150951	0.064656			2.15667	0.698458	0.613946	0.487243	0.260973	0.195816			2.15667	0.953162	0.744955	0.410566	0.169756	0.065659			2.15667	0.500573	0.26373	0.107882	0.003471	0.806253
2.16017	0.776057	0.571725	0.395598	0.151266	0.061977			2.16	0.704812	0.611253	0.487495	0.264521	0.206916			2.16	0.95604	0.747362	0.419204	0.1682	0.06756			2.16	0.499922	0.261881	0.100457	0.013546	0.805433
2.1635	0.776791	0.574768	0.38791	0.147001	0.068236			2.16317	0.703683	0.611725	0.491226	0.266957	0.204868			2.1635	0.958513	0.73898	0.418875	0.163954	0.067657			2.1635	0.505468	0.254528	0.091698	0.019084	0.789583
2.16683	0.777654	0.577659	0.383716	0.147775	0.06822			2.1665	0.697792	0.613983	0.486458	0.25909	0.202258			2.16683	0.95615	0.73497	0.416141	0.170886	0.067892			2.16683	0.504893	0.258466	0.100485	0.00886	0.806398
2.17033	0.779029	0.575186	0.390951	0.148696	0.061847			2.17017	0.704642	0.61268	0.49124	0.268824	0.203541			2.17017	0.957543	0.752127	0.419876	0.158086	0.066158			2.17017	0.503299	0.26466	0.107965	-0.00217	0.799515
2.17333	0.777466	0.572695	0.395952	0.150414	0.059962			2.17333	0.705805	0.610352	0.489934	0.267093	0.196182			2.17333	0.959451	0.753103	0.424878	0.160007	0.069494			2.17333	0.507933	0.264916	0.100753	0.010921	0.79942
2.17683	0.774755	0.572086	0.394172	0.151304	0.068705			2.1765	0.704223	0.612662	0.488026	0.259613	0.200703			2.17667	0.95472	0.738489	0.417092	0.170973	0.063734			2.17667	0.504142	0.263524	0.098704	0.015552	0.795897
2.18017	0.77959	0.57733	0.388711	0.152888	0.064033			2.18017	0.697373	0.615794	0.491125	0.26743	0.213289			2.18017	0.95566	0.741294	0.417378	0.171502	0.065675			2.18017	0.506851	0.259261	0.104527	0.00618	0.807186
2.1835	0.77829	0.568643	0.388471	0.149872	0.062857			2.18317	0.700071	0.612878	0.493715	0.26318	0.206459			2.1835	0.954835	0.74784	0.416177	0.165638	0.06565			2.1835	0.497946	0.267432	0.10912	-0.00107	0.793892
2.18683	0.773004	0.570754	0.402626	0.152327	0.067766			2.18667	0.701122	0.616576	0.491389	0.265645	0.198908			2.18683	0.949904	0.738583	0.415398	0.17076	0.070652			2.18683	0.501458	0.268408	0.112001	0.012492	0.803465
2.19033	0.77478	0.574066	0.390278	0.155464	0.065799			2.19017	0.700509	0.613871	0.495387	0.270384	0.209749			2.19017	0.951757	0.738944	0.419811	0.166216	0.069494			2.19017	0.503862	0.259096	0.103726	0.012591	0.794014
2.19333	0.776246	0.574794	0.388104	0.152415	0.067358			2.19333	0.700461	0.608472	0.495218	0.26547	0.205907			2.19333	0.954175	0.743813	0.418324	0.172545	0.06786			2.19333	0.50677	0.261959	0.102461	0.012966	0.791941
2.19683	0.77663	0.569814	0.390072	0.151751	0.061192			2.19667	0.699249	0.620434	0.499254	0.262938	0.196763			2.19667	0.956337	0.738673	0.417706	0.168396	0.067464			2.19667	0.502554	0.267586	0.111077	0.003433	0.792074
2.20017	0.77069	0.576293	0.396542	0.147381	0.066467			2.20017	0.702581	0.624264	0.500352	0.267126	0.201572			2.20017	0.954052	0.745196	0.419105	0.16884	0.064098			2.20017	0.505231	0.265398	0.114179	0.005924	0.806058
2.2035	0.767844	0.571185	0.39329	0.149913	0.066084			2.2035	0.703648	0.609528	0.493945	0.265201	0.203369			2.2035	0.957309	0.742997	0.422976	0.171633	0.069703			2.2035	0.503952	0.264144	0.09631	0.019208	0.791548
2.20683	0.770992	0.577055	0.388111	0.153144	0.065908			2.20683	0.696043	0.619601	0.495893	0.267542	0.210131			2.20683	0.954531	0.737794	0.415939	0.173914	0.070168			2.20683	0.505407	0.264998	0.098791	0.014296	0.799079
2.21	0.775618	0.576969	0.392274	0.154967	0.067201			2.21033	0.698128	0.612486	0.500412	0.265964	0.211705			2.21	0.951552	0.74427	0.417099	0.170443	0.070248			2.21	0.505547	0.264522	0.10959	0.001071	0.807451
2.21333	0.768474	0.571177	0.394598	0.153462	0.065996			2.21333	0.69982	0.615171	0.502213	0.268693	0.203005			2.21333	0.954446	0.747999	0.417669	0.170374	0.068652			2.21333	0.504515	0.267468	0.110635	0.005493	0.791557
2.21683	0.768726	0.575436	0.394673	0.154056	0.066881			2.21683	0.70195	0.620924	0.499315	0.266898	0.202259			2.2165	0.957566	0.741437	0.423551	0.168192	0.064832			2.2165	0.503655	0.266582	0.105468	0.011156	0.790028
2.22017	0.773354	0.577989	0.391254	0.155948	0.06743			2.22017	0.695114	0.620797	0.503369	0.271502	0.213257			2.22017	0.952423	0.739971	0.41834	0.173845	0.067943			2.22017	0.507942	0.262606	0.098536	0.008707	0.805461
2.2235	0.776841	0.575987	0.388761	0.152478	0.06126			2.2235	0.705403	0.610647	0.497894	0.266642	0.205811			2.2235	0.952077	0.748491	0.423314	0.165979	0.068371			2.2235	0.508445	0.269299	0.104609	0.003428	0.794192
2.227	0.770995	0.576791	0.396734	0.144802	0.062637			2.22683	0.700286	0.623546	0.506043	0.270454	0.199599			2.22683	0.954361	0.744262	0.422252	0.166174	0.068269			2.22683	0.506031	0.273932	0.114393	0.007178	0.793192
2.23	0.772584	0.576125	0.393629	0.156353	0.068259			2.23	0.700451	0.627399	0.499044	0.267688	0.206375			2.23	0.959457	0.741627	0.419536	0.174957	0.068026			2.23	0.507589	0.278879	0.107163	0.014447	0.804636
2.2335	0.772496	0.578021	0.394624	0.157227	0.069433			2.23333	0.699692	0.618624	0.499812	0.272325	0.216253			2.23333	0.952035	0.741838	0.421316	0.175237	0.070672			2.23333	0.508914	0.261225	0.098984	0.01582	0.798254
2.23683	0.772976	0.574881	0.389853	0.155302	0.064446			2.23683	0.704334	0.615584	0.497991	0.268029	0.215385			2.2365	0.95844	0.743597	0.422136	0.169656	0.071876			2.2365	0.509675	0.267666	0.100751	0.006424	0.798158
2.24017	0.767863	0.578403	0.402038	0.152711	0.064896			2.24017	0.700997	0.620669	0.499001	0.27174	0.211687			2.24017	0.954734	0.747692	0.41967	0.171118	0.069069			2.24017	0.507291	0.276891	0.116837	0.00322	0.803945
2.2435	0.772474	0.57752	0.400756	0.156939	0.067368			2.2435	0.702871	0.61662	0.500272	0.272107	0.206702			2.2435	0.955133	0.749808	0.421276	0.168742	0.070884			2.2435	0.511069	0.271047	0.101338	0.014751	0.791683
2.247	0.775625	0.582424	0.398015	0.159201	0.068266			2.24683	0.70449	0.619257	0.493819	0.267238	0.206186			2.24683	0.958077	0.744063	0.425817	0.177408	0.071627			2.24683	0.511782	0.270741	0.092457	0.020637	0.802186
2.25	0.772076	0.573936	0.389373	0.156689	0.065465			2.25	0.699283	0.620043	0.491292	0.26745	0.209385			2.25	0.956189	0.743754	0.421542	0.175614	0.071239			2.25	0.511689	0.271298	0.093786	0.005429	0.801801
2.2535	0.772989	0.578606	0.40142	0.151973	0.066676			2.25333	0.703254	0.61814	0.501203	0.272529	0.210771			2.25333	0.958501	0.75153	0.417225	0.169072	0.06909			2.25333	0.512692	0.271286	0.109979	0.000323	0.804905
2.25683	0.777001	0.578992	0.398946	0.155737	0.07242			2.25683	0.703965	0.622515	0.498238	0.271486	0.205502			2.25683	0.96162	0.751261	0.424288	0.170728	0.069704			2.25683	0.511027	0.273231	0.096647	0.015726	0.792284
2.26	0.773614	0.581855	0.397687	0.154712	0.07191			2.26017	0.701678	0.622006	0.497531	0.272897	0.212877			2.26017	0.955931	0.74536	0.425011	0.178431	0.069986			2.26017	0.514643	0.266867	0.096432	0.021337	0.808543
2.26367	0.773535	0.579242	0.393527	0.155367	0.066889			2.2635	0.70691	0.614817	0.496335	0.274189	0.217315			2.2635	0.95644	0.753779	0.423434	0.166565	0.067696			2.2635	0.517586	0.267086	0.095558	0.010611	0.798813
2.26667	0.779762	0.573935	0.394034	0.151774	0.063458			2.26667	0.709995	0.613489	0.498251	0.272413	0.20576			2.26667	0.959368	0.754392	0.427399	0.171101	0.063381			2.26667	0.509567	0.272949	0.107416	0.000599	0.793866
2.27017	0.772597	0.585507	0.39772	0.155672	0.066492			2.26983	0.714623	0.624063	0.498834	0.272476	0.205971			2.27	0.961231	0.747286	0.429711	0.176939	0.072331			2.27	0.510064	0.28059	0.099334	0.013974	0.799294
2.27317	0.77253	0.580883	0.398283	0.153703	0.074951			2.2735	0.704267	0.618839	0.494532	0.277611	0.213589			2.2735	0.962101	0.746949	0.423342	0.175076	0.074342			2.2735	0.511997	0.262361	0.092019	0.02411	0.809349
2.27683	0.773653	0.582637	0.392265	0.154896	0.067185			2.2765	0.708964	0.616676	0.493479	0.273526	0.21502			2.27683	0.957424	0.749803	0.424454	0.169433	0.069184			2.27683	0.515739	0.264646	0.098516	0.011726	0.799581
2.28017	0.775868	0.577216	0.396651	0.152609	0.068155			2.28	0.70645	0.617909	0.49665	0.264789	0.209056			2.28017	0.956443	0.750682	0.423333	0.170666	0.072727			2.28017	0.515417	0.27805	0.106457	0.000906	0.811972
2.28333	0.778645	0.580764	0.405014	0.156608	0.069265			2.2835	0.70468	0.619327	0.494545	0.275607	0.213685			2.2835	0.955636	0.753477	0.430384	0.175541	0.069287			2.2835	0.510294	0.275314	0.102475	0.013855	0.810834
2.28667	0.772606	0.583099	0.405343	0.153789	0.066007			2.28667	0.709408	0.611022	0.497891	0.275442	0.211249			2.28667	0.962303	0.752339	0.435449	0.172261	0.069102			2.28667	0.518327	0.26956	0.091164	0.02688	0.808129
2.28983	0.777661	0.578323	0.393068	0.152988	0.060753			2.28983	0.71161	0.613302	0.495964	0.275097	0.212203			2.29	0.960779	0.749506	0.426651	0.170835	0.067707			2.29	0.517363	0.267698	0.093403	0.014165	0.806796
2.2935	0.785033	0.578682	0.400297	0.154778	0.063288			2.2935	0.709256	0.618393	0.50416	0.271185	0.215738			2.2935	0.95956	0.749557	0.428199	0.173915	0.075561			2.2935	0.516558	0.273571	0.112832	0.003292	0.812629
2.29683	0.77552	0.582778	0.40494	0.152584	0.063226			2.2965	0.709225	0.62109	0.490436	0.274232	0.216105			2.29683	0.969275	0.763535	0.432238	0.169183	0.066051			2.29683	0.516317	0.276854	0.103325	0.009421	0.81095
2.3	0.776295	0.577277	0.404609	0.149801	0.075185			2.3	0.70704	0.61648	0.494193	0.270084	0.210999			2.30017	0.964398	0.754216	0.431197	0.177409	0.065887			2.30017	0.515987	0.272553	0.100661	0.023937	0.814959
2.30367	0.780223	0.58781	0.40001	0.154443	0.063035			2.30367	0.706113	0.614831	0.498206	0.278994	0.216842			2.30333	0.965121	0.755616	0.428781	0.175649	0.072506			2.30333	0.52294	0.268291	0.104267	0.010475	0.821536
2.30683	0.783354	0.584597	0.402685	0.158377	0.066447			2.30667	0.713017	0.616237	0.497335	0.275541	0.216518			2.30667	0.963596	0.758913	0.428456	0.174985	0.068335			2.30667	0.519374	0.276226	0.108009	0.000862	0.810853
2.31017	0.779858	0.584427	0.405718	0.158871	0.067474			2.31017	0.708546	0.625074	0.495525	0.276442	0.20428			2.31017	0.965687	0.761507	0.437652	0.17584	0.066751			2.31017	0.522176	0.277891	0.105435	0.010642	0.814276
2.3135	0.777052	0.582212	0.399769	0.157555	0.06857			2.3135	0.70595	0.624558	0.500587	0.277555	0.216255			2.3135	0.959407	0.75094	0.43061	0.173829	0.070683			2.3135	0.517848	0.27624	0.09791	0.015567	0.82339
2.31683	0.789428	0.583276	0.396638	0.151171	0.068039			2.31683	0.710166	0.609935	0.49079	0.275714	0.212431			2.31683	0.968515	0.75504	0.429561	0.1694	0.070328			2.31683	0.5246	0.267383	0.097073	0.014844	0.818459
2.32033	0.778906	0.579939	0.40426	0.153983	0.068148			2.32017	0.71	0.621221	0.497278	0.275531	0.208806			2.32	0.969759	0.760063	0.435137	0.167337	0.068856			2.32	0.525968	0.272994	0.109279	0.003529	0.817861
2.32333	0.778166	0.585802	0.406424	0.160322	0.066994			2.32333	0.703565	0.626003	0.495245	0.275473	0.207805			2.32333	0.967281	0.753297	0.429515	0.176039	0.06894			2.32333	0.517622	0.28012	0.116437	0.005686	0.827695
2.32683	0.78496	0.589293	0.408555	0.156764	0.072071			2.32667	0.709424	0.614324	0.498366	0.278601	0.221087			2.32667	0.964417	0.761333	0.433882	0.176129	0.06996			2.32667	0.522418	0.26783	0.109012	0.020363	0.825645
2.33017	0.786975	0.583916	0.397877	0.157415	0.070833			2.33017	0.706624	0.61083	0.498201	0.276468	0.212263			2.32983	0.965534	0.760246	0.439445	0.17193	0.070448			2.32983	0.528278	0.261804	0.098789	0.019725	0.818527
2.3335	0.785837	0.588052	0.409476	0.163146	0.074056			2.3335	0.704856	0.625068	0.499475	0.27565	0.211422			2.3335	0.965835	0.75308	0.42982	0.180794	0.069398			2.3335	0.524683	0.277235	0.116364	0.000784	0.823278
2.33683	0.779742	0.583782	0.413017	0.157396	0.066739			2.33683	0.711194	0.62123	0.501408	0.277831	0.210979			2.33683	0.965798	0.757026	0.430835	0.173672	0.07209			2.33683	0.519288	0.275126	0.112161	0.009044	0.820403
2.34	0.786835	0.585228	0.403835	0.154945	0.064934			2.34033	0.708696	0.618091	0.496224	0.2762	0.216174			2.34	0.963957	0.761431	0.43949	0.175	0.070763			2.34	0.523071	0.274518	0.105553	0.015031	0.816518
2.34333	0.783557	0.584187	0.400492	0.158889	0.06784			2.34333	0.705293	0.626602	0.50465	0.273525	0.216716			2.34333	0.960639	0.7486	0.431562	0.179912	0.072648			2.34333	0.524963	0.272015	0.101966	0.01714	0.819094
2.34683	0.783115	0.583053	0.404849	0.156347	0.065028			2.34683	0.707854	0.623519	0.501429	0.277151	0.217861			2.34683	0.962514	0.754739	0.4285	0.181811	0.07133			2.34683	0.522951	0.272788	0.111158	0.005578	0.827786
2.35017	0.781394	0.58224	0.412925	0.156641	0.067217			2.35017	0.714408	0.623659	0.497125	0.274944	0.20789			2.34983	0.965097	0.754756	0.435566	0.177541	0.068964			2.34983	0.523701	0.278928	0.120991	-7.8e-05	0.825699
2.3535	0.7824	0.587554	0.409196	0.161291	0.073722			2.3535	0.702065	0.625929	0.502659	0.280068	0.217343			2.3535	0.969047	0.750393	0.428703	0.178122	0.072423			2.3535	0.514799	0.279054	0.114705	0.015219	0.820031
2.357	0.785747	0.587535	0.400084	0.156371	0.069892			2.35683	0.707132	0.619417	0.506831	0.283507	0.223626			2.35683	0.961323	0.754848	0.433478	0.174014	0.070619			2.35683	0.526335	0.270415	0.109002	0.020595	0.81549
2.36	0.782728	0.582196	0.404884	0.154683	0.067472			2.36033	0.708494	0.621518	0.508716	0.271816	0.208152			2.36	0.962312	0.752275	0.434837	0.176603	0.072217			2.36	0.524085	0.277772	0.106725	0.006334	0.815224
2.3635	0.781506	0.581548	0.410355	0.153831	0.065202			2.36333	0.705161	0.632719	0.507162	0.277069	0.205803			2.36333	0.963234	0.754386	0.428943	0.175269	0.072135			2.36333	0.518338	0.285971	0.116388	0.001296	0.813586
2.36683	0.778144	0.59156	0.4081	0.163549	0.067744			2.36683	0.70215	0.625732	0.50625	0.277931	0.2212			2.36683	0.963189	0.75225	0.435867	0.181351	0.073286			2.36683	0.526037	0.28166	0.116739	0.014042	0.824005
2.37017	0.778158	0.586611	0.406138	0.164177	0.067165			2.36983	0.70199	0.622629	0.510234	0.281286	0.222092			2.37017	0.965821	0.750704	0.433928	0.176483	0.075409			2.37017	0.524164	0.273292	0.099092	0.024402	0.807498
2.37333	0.776159	0.582085	0.400945	0.158785	0.067515			2.3735	0.699079	0.6282	0.503838	0.278079	0.209571			2.3735	0.96203	0.75103	0.43148	0.177714	0.070342			2.3735	0.524649	0.278521	0.110414	0.006252	0.823718
2.377	0.774024	0.585102	0.408846	0.15801	0.067178			2.37683	0.706461	0.627168	0.507903	0.281215	0.211109			2.37683	0.966398	0.755981	0.429753	0.179382	0.073884			2.37683	0.527553	0.281549	0.118172	-0.00293	0.823699
2.38	0.778853	0.589145	0.410086	0.163068	0.065931			2.37983	0.704842	0.62783	0.506191	0.281093	0.219406			2.38	0.965067	0.758502	0.43406	0.178739	0.066926			2.38	0.525089	0.277819	0.111938	0.005983	0.80994
2.38317	0.776007	0.585954	0.407552	0.160678	0.072982			2.38317	0.702907	0.617856	0.508646	0.28101	0.221956			2.38333	0.96573	0.750046	0.436365	0.183424	0.074567			2.38333	0.524742	0.284282	0.105549	0.015959	0.808151
2.38683	0.776104	0.581989	0.405536	0.159851	0.068288			2.38683	0.699499	0.625793	0.513665	0.282012	0.225332			2.38683	0.964461	0.754556	0.434617	0.182701	0.068342			2.38683	0.529729	0.281744	0.106887	0.005119	0.822827
2.39017	0.774034	0.584908	0.409107	0.156841	0.064721			2.38983	0.70945	0.629796	0.513436	0.28245	0.215037			2.39017	0.961861	0.760367	0.434064	0.176675	0.074085			2.39017	0.524467	0.282298	0.115055	0.006327	0.808414
2.39333	0.777007	0.59021	0.409064	0.162928	0.069736			2.3935	0.704882	0.633397	0.510426	0.285157	0.217123			2.3935	0.963438	0.756374	0.434939	0.177523	0.070976			2.3935	0.520772	0.288569	0.11775	0.012597	0.810198
2.397	0.779107	0.587567	0.406398	0.158264	0.066473			2.39667	0.70387	0.629103	0.502639	0.281889	0.219093			2.39667	0.964244	0.752894	0.432886	0.183146	0.078791			2.39667	0.528463	0.283348	0.106398	0.021032	0.821472
2.40017	0.778992	0.587155	0.402507	0.16149	0.071242			2.39983	0.700036	0.630077	0.510267	0.277423	0.228746			2.4	0.967056	0.758663	0.4365	0.177015	0.072341			2.4	0.531121	0.276797	0.108786	0.010968	0.817075
2.40317	0.777724	0.583974	0.409992	0.156982	0.065548			2.4035	0.710442	0.62285	0.509508	0.281339	0.20951			2.4035	0.967544	0.761841	0.435176	0.177921	0.071162			2.4035	0.526995	0.285641	0.113262	0.005776	0.816497
2.40683	0.778364	0.586757	0.414375	0.164674	0.073187			2.40683	0.703072	0.632887	0.512838	0.28008	0.217968			2.40683	0.96322	0.756152	0.434686	0.178312	0.077402			2.40683	0.52427	0.286502	0.116156	0.007211	0.819111
2.41017	0.779532	0.587946	0.408869	0.161663	0.071813			2.41	0.705435	0.629218	0.508205	0.278724	0.222454			2.41017	0.968021	0.75979	0.439691	0.179772	0.073489			2.41017	0.528082	0.284082	0.103847	0.01989	0.808685
2.41367	0.778557	0.591622	0.404213	0.164223	0.072956			2.4135	0.709702	0.627545	0.50766	0.283774	0.218795			2.4135	0.967006	0.756016	0.435434	0.180597	0.067218			2.4135	0.529719	0.277484	0.09889	0.01472	0.810102
2.41667	0.779554	0.590688	0.407946	0.159277	0.069784			2.41667	0.704029	0.625779	0.512606	0.279784	0.217967			2.41667	0.967087	0.76187	0.437366	0.182479	0.073439			2.41667	0.532366	0.285731	0.114163	0.004423	0.82753
2.42017	0.775898	0.589157	0.417472	0.163241	0.065419			2.41983	0.704553	0.633344	0.513701	0.279671	0.216624			2.42	0.96462	0.760899	0.438157	0.182178	0.069755			2.42	0.528	0.287608	0.116587	0.00463	0.821952
2.4235	0.77705	0.591196	0.413072	0.164058	0.071485			2.42317	0.712133	0.622332	0.505203	0.278553	0.220842			2.4235	0.968472	0.76373	0.439997	0.178122	0.070776			2.4235	0.531	0.285356	0.102436	0.025095	0.80885
2.42683	0.777308	0.592726	0.409185	0.167012	0.070305			2.42683	0.705363	0.630261	0.504197	0.284357	0.222411			2.42683	0.968959	0.758288	0.439437	0.184727	0.073316			2.42683	0.533624	0.27701	0.100095	0.017565	0.825617
2.43033	0.781098	0.589531	0.411043	0.159367	0.069681			2.43017	0.712156	0.620471	0.508282	0.283121	0.218945			2.43017	0.966989	0.763204	0.43751	0.180693	0.074127			2.43017	0.532253	0.28082	0.109711	0.007232	0.814997
2.43333	0.785737	0.589933	0.419305	0.16515	0.071626			2.43367	0.711976	0.633671	0.504133	0.278233	0.21946			2.43333	0.967739	0.766532	0.445269	0.176979	0.068986			2.43333	0.532283	0.292391	0.11115	0.008241	0.814239
2.43683	0.782009	0.595458	0.417452	0.163994	0.073221			2.43667	0.707688	0.624188	0.506556	0.283554	0.216783			2.43667	0.969454	0.76136	0.442223	0.184416	0.0744			2.43667	0.533816	0.291288	0.105095	0.020372	0.813992
2.44017	0.781415	0.589824	0.407464	0.162156	0.070601			2.44017	0.708349	0.624301	0.508009	0.287616	0.229634			2.44017	0.966526	0.756768	0.439723	0.186464	0.071448			2.44017	0.532608	0.277031	0.103406	0.016495	0.830035
2.4435	0.787914	0.588426	0.40935	0.162687	0.066514			2.4435	0.718298	0.625703	0.504319	0.284811	0.219033			2.4435	0.968122	0.764792	0.443257	0.175679	0.073481			2.4435	0.537036	0.280399	0.100018	0.008883	0.818884
2.44683	0.780797	0.588183	0.414328	0.161679	0.069726			2.44683	0.70884	0.632868	0.503277	0.279711	0.215095			2.44683	0.975534	0.766024	0.438063	0.183799	0.070076			2.44683	0.530871	0.292273	0.118882	0.012935	0.830129
2.45033	0.780283	0.592367	0.420799	0.162869	0.078306			2.45017	0.714031	0.619982	0.507665	0.286992	0.223994			2.45017	0.966623	0.761957	0.443247	0.185389	0.072715			2.45017	0.535457	0.282927	0.10605	0.022297	0.827676
2.45333	0.784153	0.592668	0.410969	0.160137	0.069331			2.45367	0.714362	0.621115	0.5048	0.284334	0.226701			2.45333	0.969425	0.770697	0.443424	0.181973	0.06906			2.45333	0.539393	0.275332	0.101726	0.023881	0.831526
2.45683	0.785231	0.595441	0.410377	0.167096	0.073272			2.45667	0.710235	0.629709	0.50684	0.281555	0.214533			2.45667	0.973321	0.763492	0.441609	0.176678	0.073891			2.45667	0.539185	0.283718	0.104034	0.015915	0.824835
2.46017	0.78597	0.590502	0.415422	0.1634	0.072128			2.46017	0.71433	0.629735	0.502765	0.280977	0.22274			2.46017	0.965111	0.760537	0.440074	0.181157	0.077691			2.46017	0.5389	0.287075	0.117805	0.00419	0.836902
2.4635	0.784835	0.590769	0.419476	0.162376	0.066631			2.4635	0.718926	0.619718	0.500522	0.289827	0.223829			2.46317	0.969607	0.771326	0.444099	0.183228	0.070905			2.46317	0.538367	0.291221	0.113525	0.019697	0.838448
2.46683	0.788217	0.59093	0.408855	0.161595	0.074597			2.46683	0.705435	0.623185	0.504624	0.284325	0.224558			2.46683	0.973924	0.765754	0.439156	0.184197	0.073223			2.46683	0.539203	0.280785	0.103324	0.020386	0.833288
2.47033	0.788873	0.590888	0.412265	0.165638	0.066861			2.47033	0.711787	0.630183	0.506557	0.289798	0.228125			2.47017	0.970376	0.766777	0.44165	0.181624	0.080217			2.47017	0.537463	0.284695	0.112209	0.003874	0.842145
2.47333	0.783658	0.593478	0.424574	0.167995	0.07251			2.47333	0.717167	0.626989	0.505038	0.28942	0.219965			2.47333	0.972115	0.770583	0.445861	0.182673	0.074947			2.47333	0.537787	0.28745	0.115636	0.003018	0.842846
2.47683	0.786879	0.598579	0.416966	0.162685	0.07299			2.47683	0.709385	0.626931	0.498363	0.278689	0.222045			2.47667	0.974845	0.772634	0.443231	0.178916	0.072888			2.47667	0.534469	0.292471	0.1137	0.010519	0.834916
2.48017	0.787867	0.592723	0.409757	0.163399	0.07185			2.48017	0.708917	0.631423	0.509149	0.286994	0.232554			2.48017	0.971947	0.762023	0.443236	0.18406	0.07221			2.48017	0.537112	0.283142	0.103118	0.021066	0.838243
2.4835	0.784805	0.592744	0.416693	0.164533	0.069738			2.4835	0.718409	0.621804	0.50879	0.287927	0.22306			2.4835	0.971086	0.774826	0.446122	0.173359	0.072324			2.4835	0.538764	0.286025	0.106724	0.008317	0.831121
2.487	0.785602	0.595172	0.41898	0.167604	0.078816			2.48683	0.710583	0.632236	0.502635	0.285434	0.217411			2.48683	0.972228	0.773704	0.44062	0.180046	0.076319			2.48683	0.540056	0.291503	0.116197	0.00964	0.830424
2.49	0.789905	0.593441	0.425827	0.166703	0.075783			2.49033	0.712531	0.628424	0.506682	0.2874	0.225945			2.49	0.972523	0.768178	0.444463	0.186497	0.075724			2.49	0.535555	0.290025	0.111761	0.01592	0.839421
2.4935	0.797805	0.593398	0.412302	0.164923	0.070417			2.49317	0.708671	0.628336	0.504404	0.283883	0.235159			2.49333	0.975719	0.770625	0.447025	0.185938	0.073218			2.49333	0.538491	0.279589	0.111114	0.02194	0.836677
2.49683	0.787209	0.592054	0.415759	0.167902	0.072421			2.49683	0.713138	0.626711	0.503691	0.282307	0.217322			2.49683	0.971847	0.769204	0.445505	0.1782	0.076619			2.49683	0.539755	0.28544	0.108801	0.016471	0.833865
2.50017	0.790289	0.590984	0.424187	0.170118	0.071556			2.50017	0.7084	0.636507	0.50881	0.286591	0.220625			2.50017	0.973367	0.766016	0.445038	0.185489	0.076342			2.50017	0.537224	0.287664	0.122406	0.000787	0.844056
2.5035	0.79019	0.59786	0.418775	0.165368	0.074086			2.50333	0.708501	0.630843	0.507358	0.29079	0.23101			2.5035	0.971416	0.767365	0.449466	0.181448	0.072636			2.5035	0.543489	0.29217	0.115224	0.01412	0.835849
2.507	0.789415	0.592004	0.414801	0.167094	0.075003			2.50683	0.708247	0.624088	0.505032	0.282614	0.224868			2.50683	0.969832	0.763999	0.441433	0.184497	0.070024			2.50683	0.541374	0.28752	0.109191	0.02261	0.829384
2.51	0.790484	0.592618	0.411338	0.164468	0.075938			2.51	0.711939	0.62475	0.503738	0.283801	0.218801			2.50983	0.971132	0.770033	0.445512	0.18371	0.072186			2.50983	0.542448	0.289562	0.112624	0.0169	0.829242
2.5135	0.791984	0.596222	0.425865	0.161326	0.067716			2.51317	0.710369	0.636328	0.513805	0.284186	0.222522			2.51333	0.971535	0.769278	0.443037	0.183539	0.076158			2.51333	0.539529	0.29233	0.124097	-0.00073	0.846961
2.5165	0.787434	0.597603	0.423264	0.166335	0.079221			2.5165	0.715421	0.625841	0.504657	0.289128	0.222316			2.51683	0.972611	0.76643	0.448204	0.17515	0.079919			2.51683	0.543174	0.295292	0.121824	0.010263	0.830624
2.52017	0.789699	0.600752	0.419537	0.167909	0.074767			2.52017	0.708306	0.631153	0.507796	0.287105	0.227916			2.52017	0.969348	0.7629	0.444547	0.190076	0.080113			2.52017	0.53817	0.289884	0.112813	0.017139	0.839576
2.52367	0.792011	0.597653	0.414609	0.167342	0.070112			2.52333	0.712559	0.629211	0.517618	0.289585	0.229814			2.5235	0.967375	0.77045	0.444547	0.190076	0.077489			2.5235	0.544637	0.287581	0.114884	0.012719	0.835079
2.52667	0.788302	0.590487	0.421576	0.167458	0.072379			2.52667	0.710583	0.62639	0.515752	0.288012	0.218919			2.52667	0.96861	0.77177	0.445218	0.178757	0.072916			2.52667	0.539774	0.290623	0.118619	0.004331	0.831621
2.53017	0.784939	0.598125	0.421349	0.172431	0.074185			2.53	0.707098	0.630202	0.503601	0.286221	0.220692			2.53	0.972765	0.764643	0.445126	0.184438	0.074185			2.53	0.539801	0.300589	0.123425	0.011346	0.833001
2.5335	0.785668	0.595675	0.420176	0.168825	0.071465			2.53317	0.705809	0.634758	0.509237	0.285785	0.23112			2.5335	0.969868	0.763084	0.445846	0.18838	0.075766			2.5335	0.545411	0.291096	0.112059	0.017683	0.842366
2.53683	0.7836	0.595472	0.411523	0.166723	0.074537			2.5365	0.711128	0.62564	0.518709	0.291426	0.226306			2.53683	0.970248	0.769916	0.445454	0.180083	0.071391			2.53683	0.5439	0.291398	0.1142	0.010532	0.829657
2.54017	0.780348	0.594478	0.424307	0.158423	0.074739			2.54017	0.707157	0.637473	0.520019	0.287	0.221255			2.54017	0.9737	0.765488	0.445993	0.185848	0.078539			2.54017	0.541391	0.299481	0.127958	0.003863	0.839561
2.54367	0.781495	0.59655	0.422142	0.16709	0.069445			2.5435	0.70889	0.630981	0.517099	0.290653	0.229188			2.5435	0.974024	0.771873	0.441365	0.181476	0.079038			2.5435	0.540056	0.291555	0.128517	0.004562	0.842519
2.54667	0.779119	0.592446	0.418084	0.172653	0.071447			2.54667	0.710491	0.625059	0.519054	0.293823	0.229023			2.54667	0.971319	0.769346	0.450903	0.183491	0.075467			2.54667	0.542425	0.291412	0.115937	0.014885	0.834623
2.55017	0.78228	0.597138	0.415882	0.171389	0.067593			2.55	0.707562	0.630746	0.513776	0.290096	0.229295			2.55	0.971411	0.764208	0.4488	0.185408	0.077565			2.55	0.544213	0.292456	0.112555	0.020378	0.829882
2.5535	0.784767	0.596691	0.420075	0.166007	0.069645			2.5535	0.709001	0.634509	0.522021	0.291552	0.226561			2.5535	0.969404	0.763634	0.445256	0.186605	0.075216			2.5535	0.546031	0.294919	0.124071	0.00076	0.847633
2.55683	0.778147	0.595034	0.419089	0.170167	0.07181			2.55683	0.714735	0.628612	0.516655	0.294175	0.224232			2.55683	0.971522	0.76996	0.44848	0.182846	0.077134			2.55683	0.54087	0.292455	0.116057	0.002014	0.824171
2.56033	0.784602	0.598973	0.423933	0.170589	0.071345			2.56017	0.706767	0.634059	0.514198	0.288271	0.229139			2.56017	0.975843	0.76216	0.444606	0.189901	0.080085			2.56017	0.544563	0.299757	0.112144	0.017397	0.829803
2.56367	0.783601	0.595531	0.419924	0.171551	0.072774			2.56367	0.702765	0.634717	0.518252	0.292229	0.2352			2.56367	0.976426	0.766119	0.445825	0.19301	0.078626			2.56367	0.548027	0.292578	0.109169	0.021386	0.845259
2.56683	0.780451	0.595933	0.423116	0.16569	0.0698			2.56667	0.713794	0.628718	0.521206	0.292121	0.229031			2.5665	0.973301	0.764007	0.444438	0.190139	0.073721			2.5665	0.546732	0.297009	0.115967	0.008013	0.842076
2.57017	0.786059	0.5992	0.42633	0.170947	0.07092			2.57017	0.711375	0.635624	0.517514	0.290327	0.225894			2.57017	0.972908	0.771046	0.44704	0.18543	0.072401			2.57017	0.541984	0.302463	0.123601	0.008884	0.830225
2.5735	0.785631	0.598847	0.424485	0.171604	0.074733			2.5735	0.711557	0.640616	0.521296	0.291175	0.229714			2.5735	0.975457	0.765076	0.451107	0.191856	0.076649			2.5735	0.540149	0.302314	0.118242	0.017276	0.839286
2.57683	0.784646	0.59773	0.420559	0.169492	0.073651			2.57683	0.710978	0.62959	0.516455	0.293085	0.233166			2.57667	0.972314	0.768075	0.446413	0.190928	0.084622			2.57667	0.551909	0.296884	0.106518	0.017824	0.840971
2.58033	0.788295	0.595599	0.420635	0.163875	0.069006			2.58017	0.713077	0.633704	0.51681	0.286809	0.225245			2.58017	0.976327	0.771412	0.449606	0.184841	0.07316			2.58017	0.546006	0.300183	0.112764	0.012645	0.833459
2.58333	0.784081	0.59938	0.425314	0.169459	0.076478			2.58333	0.71015	0.636837	0.520681	0.290369	0.227154			2.58333	0.977037	0.76907	0.451382	0.185326	0.078811			2.58333	0.548122	0.302234	0.121903	0.010473	0.841164
2.58683	0.782695	0.605925	0.422435	0.168584	0.077212			2.5865	0.709602	0.637054	0.517296	0.293241	0.232905			2.5865	0.977317	0.772147	0.448628	0.190659	0.075688			2.5865	0.544054	0.301635	0.118777	0.018831	0.840975
2.59017	0.785669	0.600785	0.426174	0.167967	0.076028			2.59017	0.71288	0.62314	0.511074	0.290842	0.22992			2.59017	0.979742	0.773677	0.450511	0.184876	0.075904			2.59017	0.552236	0.290456	0.106864	0.033674	0.826274
2.5935	0.786468	0.599813	0.421086	0.164362	0.074872			2.5935	0.712279	0.633079	0.51441	0.290067	0.231474			2.5935	0.971025	0.768005	0.45117	0.185844	0.074454			2.5935	0.552501	0.29795	0.112365	0.007553	0.846861
2.59683	0.78642	0.598917	0.430776	0.173573	0.069837			2.59667	0.716185	0.635443	0.522429	0.296406	0.228741			2.59667	0.971156	0.771137	0.451014	0.188761	0.078862			2.59667	0.547574	0.303306	0.129086	0.008183	0.848227
2.60033	0.78371	0.601719	0.429063	0.16873	0.078067			2.60033	0.714922	0.635056	0.510964	0.295969	0.224765			2.60017	0.980449	0.774476	0.448188	0.19016	0.076147			2.60017	0.548278	0.302737	0.109478	0.012945	0.827082
2.60333	0.786598	0.600097	0.422657	0.168136	0.076388			2.60333	0.709132	0.629368	0.512039	0.291557	0.233679			2.60333	0.974891	0.769558	0.455694	0.191741	0.077579			2.60333	0.554975	0.293489	0.107595	0.024604	0.834631
2.60683	0.791148	0.603393	0.419073	0.167594	0.071458			2.6065	0.710771	0.635655	0.514656	0.288847	0.231027			2.60667	0.974088	0.770604	0.448766	0.189389	0.082276			2.60667	0.551057	0.291818	0.112104	0.013818	0.849305
2.60983	0.788244	0.60093	0.431771	0.169418	0.075501			2.61017	0.721669	0.631414	0.510712	0.295823	0.22768			2.61017	0.977274	0.777607	0.457683	0.184402	0.071456			2.61017	0.553576	0.302656	0.120205	0.007085	0.834624
2.6135	0.783085	0.603798	0.42439	0.167277	0.077297			2.6135	0.716242	0.640576	0.509307	0.289509	0.227627			2.6135	0.97663	0.772062	0.452785	0.191116	0.079347			2.6135	0.551233	0.307891	0.112973	0.021181	0.842583
2.617	0.787525	0.602608	0.423704	0.166889	0.074189			2.61667	0.710473	0.639724	0.515665	0.292705	0.237635			2.61683	0.97803	0.770538	0.454835	0.188195	0.073699			2.61683	0.556958	0.29347	0.108504	0.026782	0.839393
2.62	0.787198	0.600977	0.422566	0.172233	0.072266			2.62033	0.718008	0.63019	0.513942	0.288238	0.227043			2.62	0.980284	0.777559	0.460289	0.179826	0.076779			2.62	0.554757	0.291535	0.109381	0.015757	0.842538
2.6235	0.789779	0.603491	0.427984	0.169216	0.074956			2.62333	0.720737	0.630906	0.513308	0.289834	0.23117			2.62333	0.980893	0.780033	0.44991	0.183175	0.078284			2.62333	0.552016	0.306931	0.118971	0.01214	0.83782
2.62683	0.790837	0.603898	0.428289	0.170334	0.077524			2.6265	0.713495	0.63647	0.512382	0.289044	0.232533			2.62683	0.973341	0.777178	0.457686	0.197034	0.077034			2.62683	0.549277	0.302498	0.117214	0.02052	0.851999
2.63	0.79394	0.604386	0.426411	0.16529	0.07407			2.63017	0.721618	0.623347	0.515245	0.296824	0.230111			2.63017	0.981933	0.780134	0.459138	0.182432	0.074494			2.63017	0.555465	0.296889	0.106571	0.028278	0.848946
2.6335	0.794309	0.602217	0.423342	0.173197	0.075906			2.6335	0.713029	0.632397	0.516643	0.289135	0.227383			2.6335	0.983985	0.774874	0.453948	0.189604	0.07705			2.6335	0.553942	0.295399	0.111071	0.011742	0.851858
2.637	0.792222	0.602723	0.435949	0.173296	0.078754			2.63667	0.715858	0.63928	0.513771	0.293082	0.235198			2.63683	0.975342	0.777318	0.457098	0.190072	0.07953			2.63683	0.558794	0.298508	0.122948	0.003957	0.855372
2.64	0.792843	0.602145	0.436706	0.172386	0.076132			2.64	0.722323	0.628958	0.511731	0.298384	0.231337			2.64	0.980102	0.784142	0.461194	0.189862	0.078042			2.64	0.555081	0.301722	0.122962	0.009861	0.858011
2.6435	0.79744	0.601638	0.431305	0.171626	0.081237			2.64333	0.714456	0.628371	0.512819	0.294151	0.230082			2.64333	0.98606	0.782265	0.457883	0.187672	0.07617			2.64333	0.554721	0.296435	0.112822	0.026103	0.843538
2.64683	0.798353	0.601187	0.421732	0.167368	0.078826			2.6465	0.715339	0.629885	0.50916	0.291936	0.235564			2.64683	0.978144	0.775115	0.451459	0.194072	0.078808			2.64683	0.556251	0.29331	0.114307	0.010198	0.857166
2.65017	0.800148	0.598612	0.438362	0.170718	0.074199			2.64983	0.714845	0.633386	0.518527	0.296205	0.233242			2.65017	0.981305	0.784503	0.456793	0.183982	0.077231			2.65017	0.556259	0.30503	0.120056	0.005179	0.852194
2.65367	0.789734	0.601268	0.434405	0.172125	0.075378			2.6535	0.711248	0.640295	0.509873	0.292107	0.230657			2.6535	0.984432	0.773979	0.457012	0.190297	0.074497			2.6535	0.555969	0.30201	0.120866	0.018692	0.842365
2.65667	0.790989	0.607117	0.436424	0.1738	0.075908			2.65667	0.713823	0.63333	0.515544	0.29719	0.233599			2.65667	0.97547	0.769256	0.460354	0.194862	0.075572			2.65667	0.551494	0.301371	0.114975	0.016589	0.858621
2.66017	0.8032	0.607273	0.428174	0.171956	0.072826			2.66	0.717272	0.629807	0.513683	0.29969	0.236901			2.66	0.976787	0.779654	0.455283	0.193056	0.078864			2.66	0.561831	0.294502	0.114769	0.023041	0.86008
2.6635	0.792804	0.600994	0.433578	0.180101	0.080988			2.6635	0.716099	0.634385	0.51613	0.297354	0.230009			2.6635	0.979432	0.781468	0.451051	0.185689	0.082263			2.6635	0.555389	0.305036	0.121072	0.00244	0.847213
2.66683	0.791721	0.604161	0.43648	0.174035	0.078688			2.66683	0.715016	0.639146	0.520185	0.300021	0.237187			2.66683	0.980171	0.769671	0.454622	0.191717	0.075638			2.66683	0.553456	0.307224	0.125624	0.008475	0.858314
2.67017	0.796605	0.609897	0.427659	0.172283	0.081287			2.67017	0.718551	0.632498	0.515187	0.301731	0.236033			2.67017	0.979189	0.780234	0.459493	0.18728	0.082139			2.67017	0.561725	0.293364	0.115407	0.018595	0.858698
2.67367	0.790724	0.604935	0.420712	0.173496	0.077381			2.6735	0.714954	0.633755	0.517001	0.29303	0.231467			2.6735	0.977358	0.773139	0.453763	0.192374	0.075364			2.6735	0.558021	0.297392	0.114093	0.019147	0.849984
2.67667	0.79904	0.603773	0.430959	0.172178	0.077045			2.67667	0.713481	0.638768	0.516383	0.293072	0.226619			2.67667	0.976362	0.774652	0.452715	0.189608	0.075526			2.67667	0.557343	0.301859	0.122122	0.001285	0.859869
2.68017	0.794681	0.606899	0.437083	0.170624	0.075109			2.68	0.717699	0.635335	0.519094	0.29611	0.236985			2.68	0.98202	0.777699	0.456499	0.18807	0.077967			2.68	0.554302	0.30256	0.128162	0.004064	0.863439
2.6835	0.793556	0.604344	0.430167	0.171772	0.082393			2.6835	0.711844	0.627983	0.512334	0.296292	0.235212			2.6835	0.978831	0.773837	0.459348	0.188501	0.085197			2.6835	0.555968	0.303745	0.123072	0.016353	0.844219
2.68683	0.797791	0.606005	0.428827	0.175643	0.082443			2.68683	0.713298	0.635573	0.524108	0.293531	0.243412			2.68683	0.971064	0.767931	0.454169	0.193398	0.07452			2.68683	0.560923	0.298248	0.115828	0.013727	0.854333
2.69033	0.792218	0.604267	0.439006	0.171738	0.073627			2.69017	0.71684	0.629907	0.517121	0.301703	0.234902			2.69	0.977488	0.772053	0.456653	0.194174	0.082171			2.69	0.556835	0.30411	0.118397	0.011462	0.854197
2.69367	0.790652	0.606932	0.433326	0.171721	0.076164			2.69367	0.717566	0.63391	0.514659	0.295242	0.23143			2.69333	0.979048	0.778909	0.458729	0.189037	0.081033			2.69333	0.557372	0.306257	0.125817	0.003742	0.846858
2.69683	0.784624	0.609311	0.429492	0.181032	0.078533			2.69667	0.713539	0.634564	0.520788	0.293259	0.236783			2.69667	0.9838	0.780109	0.456404	0.189864	0.079401			2.69667	0.558473	0.309698	0.127495	0.014406	0.843529
2.70017	0.793065	0.607409	0.428817	0.175299	0.075564			2.70017	0.714269	0.636294	0.523248	0.296256	0.243775			2.69983	0.980348	0.768332	0.457664	0.199691	0.083697			2.69983	0.554782	0.304007	0.118931	0.023379	0.84896
2.7035	0.789949	0.604075	0.429975	0.171451	0.071123			2.7035	0.71518	0.632685	0.527757	0.293168	0.235221			2.7035	0.980988	0.772447	0.454947	0.188477	0.078639			2.7035	0.563383	0.304418	0.121144	0.011299	0.842552
2.70683	0.789933	0.606091	0.435298	0.174473	0.076567			2.70683	0.714108	0.640812	0.52281	0.293328	0.228355			2.70683	0.976552	0.775771	0.455052	0.192819	0.079989			2.70683	0.558899	0.311471	0.126452	0.004735	0.852937
2.71033	0.785177	0.607797	0.427409	0.176811	0.07872			2.71	0.708829	0.640735	0.524197	0.298785	0.238342			2.71017	0.983293	0.775988	0.460401	0.190642	0.081233			2.71017	0.562743	0.311573	0.127277	0.011209	0.852421
2.71333	0.790526	0.604915	0.430517	0.177725	0.073209			2.71367	0.717166	0.631227	0.518439	0.299216	0.239236			2.71333	0.977325	0.776598	0.461419	0.194472	0.080332			2.71333	0.560647	0.304471	0.116674	0.022622	0.845975
2.71683	0.789431	0.601378	0.42911	0.175491	0.074344			2.71667	0.716799	0.635852	0.526696	0.297045	0.229083			2.71667	0.979432	0.776647	0.456914	0.192707	0.073158			2.71667	0.562164	0.302824	0.116379	0.014076	0.845952
2.72017	0.789194	0.607567	0.432102	0.172405	0.077961			2.71983	0.713698	0.642513	0.531461	0.300748	0.226736			2.72017	0.975076	0.777392	0.45658	0.196006	0.079795			2.72017	0.558575	0.3102	0.128458	0.00352	0.856589
2.7235	0.786279	0.60718	0.434186	0.178306	0.072439			2.7235	0.712382	0.631794	0.525172	0.302415	0.233594			2.7235	0.976885	0.779196	0.460849	0.188532	0.080549			2.7235	0.558683	0.312051	0.13062	0.009137	0.84071
2.72683	0.787152	0.607396	0.432833	0.179839	0.079814			2.72683	0.710638	0.635069	0.523956	0.299485	0.240386			2.72683	0.983444	0.773193	0.460415	0.199043	0.077377			2.72683	0.561195	0.307469	0.112921	0.022457	0.844721
2.73033	0.78804	0.607411	0.432512	0.173068	0.074059			2.73	0.710868	0.641886	0.527334	0.300573	0.237466			2.73	0.976524	0.772543	0.46147	0.196628	0.082502			2.73	0.565844	0.305908	0.116044	0.017108	0.856324
2.73333	0.789523	0.607363	0.434355	0.170242	0.076275			2.73317	0.71146	0.646791	0.526112	0.295965	0.234438			2.73333	0.978961	0.777598	0.458721	0.191802	0.0825			2.73333	0.561219	0.306334	0.124562	0.001174	0.860945
2.7365	0.788444	0.605641	0.437117	0.174809	0.078866			2.73683	0.715363	0.640686	0.525537	0.300883	0.237676			2.73667	0.98225	0.78537	0.462019	0.187161	0.071327			2.73667	0.558925	0.314598	0.12309	0.008206	0.842582
2.74017	0.788207	0.60822	0.432094	0.176733	0.081696			2.73983	0.711373	0.639854	0.522232	0.300948	0.2371			2.74017	0.977878	0.775111	0.457558	0.195813	0.08179			2.74017	0.561441	0.312	0.118265	0.015365	0.857991
2.74333	0.790599	0.604595	0.433889	0.176571	0.073041			2.74333	0.712786	0.634411	0.533024	0.300505	0.243284			2.7435	0.982504	0.780506	0.463684	0.19356	0.077584			2.7435	0.564604	0.3032	0.114878	0.022789	0.848765
2.747	0.789861	0.60793	0.4358	0.176058	0.078137			2.74683	0.719701	0.639403	0.528342	0.29914	0.233756			2.74683	0.978453	0.780711	0.460155	0.19063	0.078948			2.74683	0.563668	0.310976	0.118176	0.01056	0.852476
2.75	0.788397	0.605467	0.436254	0.175611	0.079656			2.75	0.714435	0.647673	0.525396	0.300351	0.233404			2.75	0.983293	0.779583	0.462679	0.191702	0.076894			2.75	0.559079	0.321464	0.127071	0.014474	0.857449
2.75317	0.78799	0.610316	0.433952	0.182317	0.078094			2.75317	0.713537	0.642633	0.526791	0.298906	0.243387			2.75333	0.980048	0.778193	0.463405	0.198454	0.078866			2.75333	0.565068	0.307409	0.112206	0.028937	0.855739
2.75683	0.792926	0.609531	0.437251	0.172821	0.078965			2.75683	0.716813	0.631354	0.520843	0.300218	0.236853			2.75683	0.983969	0.782563	0.463642	0.189051	0.078194			2.75683	0.564739	0.306425	0.113241	0.032237	0.840472
2.76017	0.794555	0.605529	0.438747	0.178053	0.078012			2.76017	0.715948	0.642666	0.525255	0.3019	0.237093			2.76017	0.981911	0.78073	0.457494	0.192701	0.080226			2.76017	0.563424	0.312895	0.128471	0.006138	0.86496
2.7635	0.790229	0.610165	0.435919	0.177003	0.079057			2.7635	0.721836	0.635225	0.525562	0.301395	0.238154			2.7635	0.981604	0.784799	0.462108	0.192349	0.077803			2.7635	0.563724	0.311323	0.129692	0.011634	0.854034
2.767	0.787535	0.610258	0.437409	0.177896	0.079578			2.76683	0.71586	0.632045	0.518275	0.301897	0.243087			2.76683	0.987322	0.78391	0.467092	0.19591	0.079111			2.76683	0.565386	0.309638	0.116223	0.024214	0.846589
2.77	0.792431	0.60576	0.431871	0.177013	0.078096			2.77	0.717143	0.637096	0.519819	0.299601	0.24017			2.77	0.983347	0.77821	0.465407	0.194665	0.077144			2.77	0.569379	0.303703	0.110273	0.02038	0.853206
2.7735	0.794601	0.610099	0.44355	0.175553	0.071626			2.77333	0.720226	0.640571	0.530268	0.303077	0.238304			2.77333	0.979928	0.778599	0.457433	0.195974	0.084363			2.77333	0.571221	0.308517	0.120898	0.010562	0.86292
2.77683	0.787772	0.611626	0.443304	0.176062	0.079597			2.77683	0.722861	0.637046	0.519029	0.302246	0.235798			2.77683	0.984997	0.787859	0.465422	0.193425	0.074663			2.77683	0.565334	0.31274	0.127517	0.013896	0.846975
2.78017	0.793413	0.607439	0.434665	0.173945	0.081635			2.78017	0.714135	0.641081	0.522014	0.302281	0.242254			2.78017	0.983897	0.780462	0.465589	0.203419	0.085552			2.78017	0.565076	0.313864	0.113679	0.024773	0.860477
2.78367	0.79405	0.609473	0.429955	0.175364	0.075505			2.7835	0.719126	0.634199	0.524828	0.306504	0.248902			2.7835	0.980386	0.782752	0.466105	0.193269	0.078387			2.7835	0.56885	0.305168	0.114488	0.023779	0.867264
2.78667	0.796597	0.612332	0.438958	0.181694	0.077547			2.78667	0.721888	0.636375	0.528371	0.302568	0.240291			2.78667	0.982559	0.788094	0.46967	0.189473	0.083348			2.78667	0.572355	0.309147	0.120938	0.012504	0.86202
2.79017	0.79442	0.608659	0.44414	0.179189	0.079918			2.79	0.722151	0.640497	0.519101	0.300553	0.236316			2.79	0.987131	0.787095	0.462731	0.187462	0.080138			2.79	0.570922	0.315403	0.123585	0.010682	0.858008
2.7935	0.794931	0.611178	0.439053	0.174207	0.079694			2.7935	0.719006	0.638825	0.518089	0.308063	0.244819			2.79317	0.991278	0.782507	0.468512	0.194431	0.081033			2.79317	0.566627	0.317536	0.118554	0.020856	0.862198
2.79683	0.799189	0.610775	0.431865	0.17198	0.073328			2.79683	0.722582	0.634115	0.52281	0.306027	0.242885			2.79683	0.985459	0.789618	0.47044	0.190449	0.079549			2.79683	0.572759	0.300434	0.115549	0.02797	0.860818
2.80017	0.797997	0.60947	0.443087	0.180711	0.078478			2.80017	0.716454	0.641084	0.520917	0.299102	0.235933			2.80017	0.986375	0.78385	0.461575	0.188322	0.081219			2.80017	0.571769	0.316213	0.121391	0.009174	0.872129
2.80367	0.804385	0.610479	0.453447	0.176377	0.076424			2.80333	0.713902	0.646497	0.521959	0.302533	0.24327			2.8035	0.989387	0.785293	0.468095	0.195734	0.085637			2.8035	0.572168	0.310784	0.123454	0.011857	0.874065
2.80667	0.798587	0.610914	0.443488	0.172735	0.076026			2.80667	0.724137	0.633113	0.516261	0.307249	0.247317			2.80667	0.991937	0.790822	0.473792	0.19399	0.081197			2.80667	0.57069	0.312427	0.123719	0.022523	0.871779
2.81017	0.804427	0.611465	0.436531	0.177357	0.080165			2.81	0.719799	0.630953	0.52417	0.302715	0.245172			2.81	0.989103	0.7883	0.472605	0.194312	0.078705			2.81	0.574073	0.310119	0.112893	0.026929	0.859574
2.8135	0.803927	0.607193	0.445676	0.181053	0.081081			2.8135	0.720109	0.644538	0.519745	0.306191	0.244347			2.81317	0.983758	0.786572	0.465628	0.191359	0.081114			2.81317	0.57026	0.31127	0.12054	0.01419	0.86484
2.81683	0.799888	0.610965	0.450422	0.179101	0.076254			2.81683	0.724529	0.634314	0.518455	0.307567	0.241671			2.81683	0.98851	0.796584	0.471381	0.191578	0.081336			2.81683	0.57366	0.316394	0.131776	0.006038	0.870745
2.82017	0.8004	0.616446	0.44581	0.179619	0.0852			2.82017	0.718041	0.634934	0.512898	0.304783	0.236081			2.82017	0.993178	0.788431	0.469663	0.193046	0.083573			2.82017	0.572515	0.315043	0.122613	0.020164	0.863421
2.82367	0.80204	0.614198	0.440874	0.17687	0.074456			2.82367	0.722166	0.63741	0.528563	0.309051	0.247539			2.82333	0.98612	0.783871	0.46455	0.197962	0.078335			2.82333	0.571313	0.308429	0.117542	0.02147	0.87058
2.82667	0.803949	0.611022	0.447471	0.178646	0.078906			2.82667	0.723903	0.63702	0.526054	0.306685	0.243973			2.82667	0.98466	0.790089	0.464996	0.195862	0.075359			2.82667	0.574969	0.310015	0.127599	0.008711	0.874603
2.83017	0.803435	0.613197	0.447431	0.180998	0.081576			2.83017	0.724979	0.639179	0.518257	0.303181	0.233041			2.83017	0.984733	0.796206	0.473374	0.193375	0.078542			2.83017	0.571296	0.317866	0.127718	0.012127	0.872772
2.8335	0.797754	0.615683	0.438009	0.181067	0.082706			2.83317	0.716291	0.635842	0.518763	0.303194	0.240859			2.8335	0.984843	0.7836	0.466585	0.201657	0.08057			2.8335	0.570314	0.314165	0.122235	0.020492	0.877598
2.83667	0.800455	0.611816	0.442943	0.18105	0.079185			2.83683	0.726864	0.632678	0.522357	0.309852	0.243966			2.83683	0.988466	0.787637	0.471499	0.191883	0.080141			2.83683	0.576377	0.309985	0.123374	0.025667	0.870554
2.84033	0.79572	0.61062	0.441145	0.179566	0.078708			2.84017	0.720482	0.638946	0.519932	0.299437	0.235112			2.84017	0.986789	0.789328	0.467468	0.195327	0.081463			2.84017	0.573018	0.315081	0.125413	0.011169	0.867674
2.84333	0.798002	0.612462	0.444667	0.185671	0.076207			2.84333	0.716793	0.643627	0.523332	0.301353	0.237283			2.84333	0.986744	0.786637	0.470415	0.193151	0.082824			2.84333	0.570155	0.321355	0.133777	0.010155	0.872081
2.84683	0.798914	0.611386	0.445561	0.180737	0.078924			2.8465	0.713389	0.643427	0.519281	0.303827	0.245191			2.84667	0.985657	0.786761	0.468678	0.201675	0.081593			2.84667	0.574003	0.3109	0.124516	0.022244	0.87617
2.85017	0.80016	0.609497	0.433907	0.18159	0.08229			2.85017	0.724309	0.632318	0.521074	0.304061	0.244087			2.85017	0.98744	0.783974	0.471914	0.196566	0.075141			2.85017	0.57381	0.314309	0.118237	0.023941	0.865277
2.8535	0.800703	0.610499	0.443461	0.185583	0.082596			2.85317	0.72128	0.634458	0.522147	0.306982	0.236273			2.8535	0.979665	0.783241	0.467564	0.200756	0.081342			2.8535	0.576068	0.316446	0.13032	0.00849	0.872487
2.85667	0.795289	0.611721	0.447946	0.177851	0.080108			2.85683	0.722081	0.641179	0.529376	0.309144	0.245663			2.85683	0.986667	0.784567	0.471329	0.196419	0.077194			2.85683	0.573107	0.31768	0.133727	0.002283	0.873042
2.86033	0.791617	0.614252	0.442135	0.17967	0.082293			2.86017	0.715996	0.633186	0.526488	0.305445	0.240793			2.86017	0.989409	0.784013	0.467513	0.199471	0.082324			2.86017	0.573195	0.323196	0.129731	0.017063	0.857246
2.86333	0.796075	0.611656	0.437233	0.181975	0.083433			2.86333	0.716306	0.637181	0.523993	0.303678	0.245678			2.86333	0.986714	0.777278	0.469507	0.203187	0.081086			2.86333	0.57442	0.312774	0.122531	0.021531	0.860708
2.86683	0.793814	0.612068	0.445782	0.18365	0.079976			2.86667	0.719539	0.641434	0.533003	0.30887	0.242109			2.86667	0.984522	0.7826	0.468256	0.204736	0.085146			2.86667	0.577152	0.317455	0.124923	0.006986	0.870415
2.87017	0.797779	0.611081	0.445358	0.177953	0.077844			2.87017	0.720753	0.636984	0.523209	0.305468	0.237749			2.87017	0.984983	0.791524	0.470973	0.197006	0.082547			2.87017	0.57432	0.321414	0.130039	0.004913	0.866571
2.8735	0.792042	0.611988	0.448018	0.187613	0.083305			2.8735	0.713617	0.64443	0.527672	0.308575	0.242494			2.8735	0.986936	0.784116	0.467962	0.200936	0.076971			2.8735	0.570575	0.320477	0.13636	0.012916	0.868857
2.877	0.788228	0.61164	0.438906	0.182901	0.083183			2.87683	0.719404	0.635463	0.529686	0.31045	0.24965			2.87683	0.987994	0.786499	0.470471	0.201667	0.083095			2.87683	0.574114	0.313559	0.122524	0.024377	0.874888
2.88	0.795286	0.612877	0.444004	0.184375	0.078881			2.88033	0.718768	0.637099	0.533855	0.307439	0.240408			2.88	0.981015	0.788561	0.469459	0.199086	0.081337			2.88	0.577719	0.316434	0.125923	0.014999	0.860612
2.8835	0.793475	0.611796	0.44398	0.178195	0.079324			2.88333	0.717498	0.64542	0.531418	0.308767	0.235605			2.88333	0.987947	0.785221	0.466781	0.198224	0.075887			2.88333	0.572587	0.325661	0.133082	0.011854	0.862499
2.88683	0.790264	0.614954	0.447226	0.181073	0.080205			2.88683	0.716369	0.647989	0.534306	0.310814	0.247566			2.88683	0.983806	0.789388	0.468872	0.198501	0.083268			2.88683	0.575701	0.322845	0.140103	0.006571	0.874572
2.89017	0.79112	0.613126	0.437254	0.187559	0.077946			2.88983	0.716467	0.641428	0.53371	0.312681	0.252365			2.89017	0.986737	0.784474	0.474126	0.198025	0.085946			2.89017	0.576899	0.315148	0.116151	0.021484	0.860697
2.8935	0.795698	0.617097	0.441865	0.182142	0.079285			2.8935	0.716355	0.645009	0.537683	0.310656	0.246817			2.8935	0.989092	0.784605	0.465751	0.201041	0.082659			2.8935	0.582652	0.321517	0.121972	0.014065	0.866693
2.897	0.794902	0.61655	0.44867	0.178747	0.079971			2.89683	0.71757	0.643727	0.536214	0.311621	0.242999			2.89683	0.986409	0.788808	0.470008	0.201233	0.082886			2.89683	0.5777	0.319595	0.131874	0.004919	0.872908
2.9	0.788364	0.611483	0.447056	0.183576	0.080994			2.9	0.716598	0.647674	0.531897	0.310803	0.251556			2.9	0.982583	0.789679	0.47381	0.199	0.083275			2.9	0.579245	0.323422	0.136067	0.010803	0.870258
2.9035	0.792854	0.615015	0.446308	0.180912	0.084095			2.90333	0.71991	0.637928	0.529269	0.308353	0.244692			2.90333	0.986419	0.785226	0.469532	0.199146	0.083101			2.90333	0.577029	0.321343	0.120268	0.017111	0.860414
2.90683	0.795118	0.61488	0.442289	0.182418	0.085096			2.90683	0.715146	0.644355	0.538528	0.310461	0.252919			2.90683	0.984875	0.782615	0.472332	0.202672	0.082367			2.90683	0.582561	0.322128	0.118061	0.018527	0.873376
2.91017	0.794894	0.612548	0.449989	0.183368	0.079413			2.91017	0.721188	0.642429	0.537272	0.312273	0.245283			2.91017	0.984562	0.791013	0.473683	0.193671	0.084523			2.91017	0.578366	0.323479	0.127092	0.012309	0.866699
2.91367	0.791788	0.615521	0.448735	0.188768	0.079602			2.9135	0.719695	0.64739	0.535163	0.310426	0.243734			2.9135	0.985282	0.789187	0.476054	0.196564	0.082219			2.9135	0.57792	0.326672	0.134856	0.013842	0.859914
2.91667	0.791111	0.614711	0.447683	0.187067	0.080641			2.917	0.716443	0.645915	0.532344	0.311956	0.251179			2.91667	0.989877	0.782945	0.472672	0.204294	0.085307			2.91667	0.579316	0.321573	0.12287	0.023716	0.857979
2.92017	0.793792	0.616982	0.441295	0.18767	0.079237			2.92	0.718582	0.638368	0.528195	0.314226	0.256489			2.92	0.987628	0.785313	0.472858	0.204848	0.085883			2.92	0.579701	0.314406	0.121122	0.028951	0.874728
2.9235	0.793714	0.613047	0.444189	0.181194	0.084575			2.9235	0.723307	0.640926	0.53761	0.310763	0.242255			2.9235	0.985919	0.791945	0.473375	0.195732	0.082919			2.9235	0.583051	0.325332	0.122726	0.015299	0.86187
2.92683	0.7941	0.614983	0.450894	0.183085	0.081004			2.92683	0.721764	0.65243	0.534757	0.307902	0.245078			2.9265	0.991499	0.791785	0.478927	0.19995	0.079649			2.9265	0.583312	0.329435	0.131909	0.012924	0.860297
2.93017	0.794536	0.618938	0.444961	0.184687	0.087946			2.93017	0.724016	0.638611	0.531097	0.315408	0.251824			2.93017	0.984852	0.790441	0.476962	0.205102	0.081941			2.93017	0.578295	0.324969	0.128098	0.025367	0.87128
2.93367	0.799923	0.612422	0.439258	0.184773	0.081819			2.93333	0.725202	0.636707	0.531024	0.312316	0.250835			2.9335	0.987036	0.788042	0.478177	0.197091	0.080671			2.9335	0.581316	0.31572	0.111592	0.025824	0.858437
2.93667	0.796273	0.616865	0.448673	0.186133	0.078467			2.937	0.716309	0.65115	0.536482	0.308634	0.251397			2.9365	0.992432	0.795437	0.475988	0.194142	0.081539			2.9365	0.584906	0.323352	0.115122	0.019468	0.86216
2.94017	0.794305	0.616557	0.452545	0.180052	0.078424			2.94	0.725141	0.648343	0.534674	0.308434	0.246465			2.94	0.986358	0.794457	0.475628	0.201402	0.083934			2.94	0.583021	0.321793	0.130303	0.009672	0.875874
2.9435	0.792988	0.616884	0.454497	0.183446	0.088253			2.9435	0.724803	0.638796	0.522075	0.314319	0.24978			2.9435	0.994277	0.795324	0.476712	0.198314	0.081711			2.9435	0.585223	0.316549	0.119621	0.028445	0.862322
2.94683	0.795931	0.617893	0.442948	0.179967	0.082135			2.9465	0.721807	0.639991	0.530517	0.314792	0.248723			2.9465	0.991607	0.792649	0.474903	0.195989	0.083047			2.9465	0.58418	0.318543	0.117504	0.026547	0.862769
2.95017	0.797684	0.616287	0.447081	0.183887	0.080453			2.95017	0.732656	0.639276	0.528588	0.314016	0.24998			2.95017	0.987376	0.790362	0.474666	0.201374	0.078751			2.95017	0.585042	0.322659	0.123477	0.008796	0.879239
2.95333	0.804853	0.618427	0.462411	0.184754	0.080052			2.95367	0.732723	0.643487	0.523834	0.311638	0.246697			2.9535	0.990689	0.797181	0.479188	0.196766	0.080012			2.9535	0.585766	0.330613	0.126127	0.011784	0.8709
2.95667	0.798331	0.61731	0.453094	0.183456	0.088353			2.9565	0.727146	0.639988	0.522976	0.318348	0.248592			2.95667	0.989909	0.796219	0.478597	0.204762	0.086951			2.95667	0.584295	0.324672	0.122409	0.020893	0.865724
2.96017	0.799858	0.621751	0.443752	0.183638	0.080025			2.96017	0.719904	0.642995	0.531458	0.316825	0.252719			2.96017	0.990251	0.787381	0.476728	0.201795	0.088079			2.96017	0.585564	0.318547	0.116706	0.019576	0.879997
2.9635	0.806165	0.612409	0.44994	0.182174	0.077503			2.9635	0.72897	0.640987	0.528346	0.314613	0.248211			2.9635	0.990361	0.800038	0.471588	0.19631	0.085549			2.9635	0.589351	0.325447	0.123028	0.015155	0.876228
2.96683	0.803778	0.615714	0.459902	0.185084	0.083376			2.96667	0.726514	0.649805	0.524712	0.310522	0.244077			2.96683	0.991418	0.795856	0.477304	0.198453	0.084251			2.96683	0.585262	0.330098	0.130157	0.009771	0.882058
2.97033	0.806961	0.621219	0.45746	0.182941	0.076325			2.97017	0.729198	0.642029	0.526504	0.316666	0.256275			2.97017	0.991185	0.796653	0.479437	0.205636	0.083751			2.97017	0.584789	0.322823	0.139875	0.020035	0.88695
2.97333	0.808574	0.621903	0.44814	0.1826	0.081851			2.97333	0.720226	0.641425	0.53293	0.318414	0.256155			2.97333	0.99196	0.795639	0.48053	0.199504	0.084188			2.97333	0.587456	0.315334	0.122704	0.028138	0.882743
2.97683	0.803945	0.614248	0.44786	0.1869	0.086997			2.9765	0.729241	0.640105	0.528716	0.317815	0.250094			2.97667	0.992391	0.796949	0.480744	0.196053	0.082575			2.97667	0.589272	0.322132	0.126487	0.02068	0.879021
2.98017	0.805338	0.619758	0.457831	0.18882	0.08905			2.98017	0.724037	0.645877	0.526288	0.315642	0.251582			2.98017	0.988717	0.794576	0.474625	0.20377	0.085988			2.98017	0.588581	0.330664	0.139178	0.010065	0.88888
2.9835	0.805922	0.61778	0.457093	0.191412	0.080149			2.9835	0.731051	0.642689	0.524411	0.315009	0.254565			2.9835	0.98878	0.80424	0.483184	0.202856	0.083353			2.9835	0.59075	0.326534	0.127927	0.022627	0.877702
2.98683	0.805619	0.621201	0.444525	0.185108	0.087805			2.98683	0.723635	0.640796	0.523959	0.312153	0.246667			2.98683	0.994812	0.795351	0.479913	0.198833	0.080588			2.98683	0.588431	0.325055	0.122071	0.023979	0.878307
2.99033	0.809901	0.618107	0.452419	0.188442	0.081251			2.99017	0.726295	0.643403	0.52762	0.313949	0.257215			2.99017	0.992439	0.794229	0.475239	0.204627	0.083938			2.99017	0.586551	0.326961	0.125805	0.009039	0.890234
2.99333	0.803714	0.618562	0.46168	0.182401	0.079621			2.99333	0.731556	0.646677	0.529148	0.31914	0.252102			2.99333	0.991525	0.803255	0.481847	0.198876	0.084695			2.99333	0.588941	0.325455	0.136642	0.010219	0.892885
2.99683	0.803348	0.618279	0.455507	0.184914	0.087946			2.99667	0.723556	0.638076	0.523226	0.316914	0.251771			2.99667	0.99371	0.798802	0.480743	0.198206	0.081426			2.99667	0.588496	0.329855	0.13119	0.021008	0.878468
3.00017	0.804007	0.62369	0.449994	0.189527	0.087258			3.00017	0.721756	0.648076	0.526984	0.320918	0.264051			3.00017	0.99252	0.791829	0.475671	0.20805	0.086491			3.00017	0.588408	0.320209	0.124637	0.025911	0.88282
3.0035	0.809073	0.617734	0.455079	0.19091	0.079533			3.0035	0.730962	0.639504	0.52629	0.321777	0.251856			3.0035	0.99235	0.799555	0.476953	0.201266	0.082729			3.0035	0.595606	0.321183	0.128011	0.019025	0.881923
3.007	0.808782	0.619661	0.458301	0.187696	0.08303			3.00683	0.723204	0.641064	0.529097	0.313741	0.24704			3.00683	0.995811	0.798372	0.480325	0.200842	0.079956			3.00683	0.590575	0.335749	0.132133	0.00965	0.883866
3.01	0.801399	0.617841	0.453822	0.188491	0.087194			3.01033	0.722541	0.645105	0.526942	0.314063	0.257258			3.01	0.992317	0.793748	0.480258	0.2064	0.082095			3.01	0.586238	0.329092	0.13442	0.013867	0.884197
3.0135	0.804732	0.619383	0.453856	0.186784	0.081761			3.01333	0.724775	0.641353	0.532265	0.318829	0.261836			3.01333	0.989004	0.791587	0.480475	0.203949	0.083881			3.01333	0.589889	0.316742	0.129206	0.029736	0.889334
3.01683	0.80503	0.615775	0.450538	0.189109	0.084503			3.01683	0.724497	0.640041	0.526769	0.313082	0.24877			3.01683	0.992695	0.794471	0.478833	0.203056	0.083682			3.01683	0.592601	0.323286	0.127629	0.023984	0.879369
3.02017	0.799485	0.618176	0.461353	0.188169	0.087808			3.02017	0.722894	0.653956	0.526816	0.317847	0.252211			3.02017	0.99007	0.791981	0.475523	0.201842	0.088212			3.02017	0.586282	0.327242	0.14178	0.008835	0.887161
3.0235	0.801732	0.623158	0.452701	0.186966	0.084516			3.0235	0.722982	0.639035	0.534146	0.317584	0.260468			3.0235	0.992101	0.7916	0.484423	0.201556	0.07934			3.0235	0.587299	0.326808	0.143126	0.011308	0.888679
3.027	0.801264	0.620775	0.4499	0.187131	0.082996			3.02683	0.724792	0.64036	0.531598	0.308698	0.253414			3.02683	0.992273	0.790314	0.479228	0.202428	0.086534			3.02683	0.588777	0.325791	0.131279	0.021656	0.874397
3.03	0.801885	0.619384	0.454922	0.188295	0.087142			3.03	0.718898	0.648337	0.532812	0.312913	0.243572			3.02983	0.988731	0.789494	0.481191	0.20526	0.083098			3.02983	0.593183	0.327574	0.126631	0.021825	0.875067
3.0335	0.801912	0.621097	0.457691	0.187906	0.077661			3.03333	0.724036	0.645377	0.532989	0.317628	0.246162			3.03333	0.991696	0.792203	0.478235	0.206996	0.083879			3.03333	0.591192	0.32712	0.135886	0.00495	0.889186
3.03683	0.793395	0.621062	0.453761	0.192286	0.084812			3.03683	0.724012	0.638698	0.529443	0.315378	0.255151			3.03683	0.993487	0.797716	0.480712	0.200738	0.085145			3.03683	0.589751	0.332286	0.140231	0.013492	0.870375
3.04017	0.798315	0.6211	0.450937	0.191834	0.085419			3.04017	0.718319	0.650709	0.533771	0.319741	0.258874			3.03983	0.994558	0.789865	0.481226	0.204588	0.084804			3.03983	0.591203	0.327584	0.130789	0.024813	0.872466
3.04367	0.797701	0.617936	0.449973	0.184703	0.082745			3.0435	0.720211	0.643437	0.537465	0.316095	0.255319			3.0435	0.992312	0.791863	0.475163	0.210739	0.081713			3.0435	0.592597	0.328229	0.129534	0.024062	0.886575
3.04667	0.795146	0.616979	0.4547	0.190362	0.082129			3.047	0.729642	0.643233	0.533874	0.316848	0.249297			3.04667	0.991436	0.796076	0.477441	0.207563	0.082955			3.04667	0.591125	0.335151	0.137342	0.008256	0.877221
3.05017	0.795731	0.621402	0.456672	0.189942	0.087618			3.04983	0.724976	0.640793	0.529574	0.315999	0.251677			3.04983	0.993026	0.797798	0.480208	0.200779	0.084056			3.04983	0.592252	0.335032	0.139671	0.009138	0.878363
3.0535	0.792394	0.622088	0.452157	0.195651	0.085253			3.0535	0.718037	0.644593	0.537302	0.322068	0.256847			3.0535	0.989221	0.794054	0.484615	0.209412	0.087125			3.0535	0.591265	0.337169	0.132549	0.015765	0.887081
3.05683	0.79919	0.616345	0.450953	0.188861	0.080902			3.05683	0.722429	0.640814	0.537592	0.318836	0.247098			3.05683	0.989362	0.790834	0.487087	0.205215	0.086189			3.05683	0.592612	0.326666	0.127221	0.025067	0.869012
3.06017	0.792688	0.619801	0.454372	0.185425	0.083865			3.06	0.722921	0.64646	0.53866	0.315828	0.249932			3.06	0.991736	0.797301	0.483637	0.203053	0.082013			3.06	0.592307	0.331874	0.129533	0.014456	0.872125
3.06367	0.796166	0.617645	0.460079	0.191585	0.084023			3.0635	0.721943	0.644632	0.538413	0.320064	0.261523			3.0635	0.990093	0.795257	0.479219	0.206351	0.083161			3.0635	0.59177	0.338666	0.141729	0.012443	0.886778
3.06667	0.790586	0.624383	0.457727	0.18953	0.083809			3.06667	0.722335	0.642805	0.541218	0.318758	0.261861			3.06667	0.990194	0.799134	0.483366	0.20803	0.087529			3.06667	0.594072	0.334038	0.139778	0.01871	0.884242
3.07017	0.797138	0.622462	0.454014	0.186375	0.083412			3.06983	0.721955	0.643768	0.541912	0.31973	0.251273			3.06983	0.993058	0.795734	0.480651	0.209973	0.084864			3.06983	0.596295	0.323007	0.123859	0.025985	0.876296
3.0735	0.796862	0.62072	0.462879	0.184984	0.086334			3.0735	0.715693	0.652799	0.544627	0.319425	0.252416			3.0735	0.990035	0.791076	0.480362	0.210086	0.086836			3.0735	0.592565	0.333992	0.133209	0.01261	0.893696
3.07683	0.796436	0.623505	0.462757	0.193315	0.0811			3.07683	0.723298	0.643683	0.537359	0.321255	0.256696			3.07683	0.992201	0.799298	0.484495	0.201099	0.083865			3.07683	0.590971	0.337566	0.139677	0.009796	0.876813
3.08017	0.797738	0.620731	0.457943	0.192893	0.08994			3.08	0.726423	0.640853	0.533222	0.321595	0.252712			3.08017	0.998405	0.795286	0.487787	0.205365	0.086997			3.08017	0.592146	0.337573	0.130888	0.023175	0.868917
3.08367	0.801699	0.620023	0.453238	0.185659	0.083543			3.08367	0.720777	0.648848	0.542073	0.319245	0.255541			3.08333	0.996116	0.794492	0.481497	0.213151	0.088624			3.08333	0.596696	0.331701	0.120457	0.023448	0.875101
3.08667	0.795413	0.624804	0.45548	0.18937	0.084423			3.08667	0.724115	0.64796	0.547844	0.318246	0.254135			3.08667	0.990653	0.800988	0.480477	0.208271	0.086077			3.08667	0.597468	0.329053	0.125234	0.014696	0.894222
3.09017	0.798136	0.624122	0.463393	0.193108	0.079482			3.08983	0.723472	0.644743	0.539931	0.323401	0.257746			3.09	0.996604	0.799864	0.489051	0.203046	0.084039			3.09	0.59343	0.341206	0.135187	0.011133	0.87305
3.0935	0.796117	0.624358	0.455921	0.192101	0.084304			3.0935	0.71849	0.652761	0.537426	0.321911	0.264349			3.0935	0.991794	0.79845	0.483133	0.208673	0.088283			3.0935	0.592661	0.338177	0.132119	0.026819	0.889246
3.09683	0.797249	0.625239	0.450845	0.18982	0.08087			3.09683	0.721508	0.644978	0.540225	0.320365	0.260499			3.09683	0.993169	0.798492	0.485332	0.205407	0.088113			3.09683	0.597938	0.32567	0.126744	0.026226	0.88267
3.10033	0.802512	0.623652	0.454321	0.193209	0.088613			3.10017	0.722303	0.655022	0.540111	0.320293	0.251045			3.10017	0.997693	0.799737	0.484328	0.199799	0.084929			3.10017	0.599035	0.3337	0.1282	0.022102	0.875753
3.10333	0.7959	0.623091	0.459904	0.187316	0.081396			3.10333	0.722086	0.656144	0.536692	0.32123	0.253892			3.10333	0.996988	0.801944	0.484084	0.199077	0.087208			3.10333	0.59677	0.343512	0.138847	0.014707	0.879792
3.10683	0.795506	0.624036	0.461431	0.187032	0.0864			3.10667	0.7225	0.648228	0.534413	0.325337	0.263226			3.10667	0.997286	0.798443	0.484348	0.208744	0.081501			3.10667	0.594959	0.331873	0.131686	0.024014	0.889492
3.11017	0.805795	0.626913	0.455038	0.184507	0.080771			3.11017	0.726499	0.642937	0.541054	0.324487	0.254177			3.11017	0.995383	0.800026	0.486591	0.201828	0.085497			3.11017	0.599937	0.326646	0.117648	0.034549	0.873498
3.1135	0.798318	0.62527	0.454786	0.191656	0.085491			3.1135	0.721755	0.650581	0.541824	0.31977	0.253422			3.1135	0.993266	0.796451	0.482165	0.204085	0.087548			3.1135	0.599769	0.336159	0.130377	0.01571	0.887592
3.11683	0.801756	0.622433	0.462492	0.18784	0.085061			3.11683	0.727041	0.647245	0.537181	0.327202	0.263221			3.11683	0.995006	0.803447	0.486125	0.207723	0.086265			3.11683	0.596679	0.336124	0.136483	0.012864	0.892825
3.12033	0.800706	0.629182	0.46317	0.189757	0.087119			3.12017	0.730474	0.642745	0.53455	0.321957	0.256321			3.12	0.99428	0.807148	0.487521	0.211542	0.084173			3.12	0.598554	0.337441	0.131207	0.022872	0.880055
3.12333	0.804162	0.6267	0.452103	0.187054	0.087772			3.12333	0.726197	0.648008	0.534825	0.318746	0.25695			3.12333	0.9971	0.797847	0.485222	0.201202	0.088007			3.12333	0.602001	0.329362	0.123197	0.030904	0.878991
3.12683	0.812405	0.626164	0.460746	0.188485	0.079222			3.12667	0.726865	0.651157	0.539068	0.325059	0.258516			3.12667	0.997595	0.796941	0.487409	0.205847	0.088251			3.12667	0.599673	0.332283	0.13155	0.011121	0.897738
3.13017	0.807864	0.621299	0.462902	0.193813	0.084854			3.13017	0.734267	0.646432	0.528058	0.322688	0.254401			3.13017	1.00019	0.808513	0.492125	0.202029	0.083169			3.13017	0.604597	0.339655	0.139342	0.008987	0.887298
3.1335	0.801697	0.621097	0.463207	0.18976	0.086559			3.1335	0.725601	0.649279	0.533809	0.326422	0.262598			3.1335	0.998839	0.802707	0.48637	0.207637	0.082064			3.1335	0.597755	0.336808	0.135234	0.021698	0.883536
3.137	0.804165	0.630658	0.45452	0.188541	0.085225			3.13683	0.730158	0.645557	0.535763	0.327832	0.261873			3.13683	0.992062	0.800094	0.488134	0.206839	0.085161			3.13683	0.602007	0.325503	0.12964	0.031114	0.901162
3.14	0.811394	0.628053	0.463296	0.191804	0.082767			3.14	0.734225	0.645579	0.537644	0.324494	0.261238			3.14	0.994887	0.804808	0.489606	0.20999	0.085602			3.14	0.606941	0.335918	0.133168	0.015315	0.891025
3.1435	0.811751	0.624589	0.465959	0.195211	0.08964			3.14333	0.734815	0.648536	0.525129	0.319208	0.254578			3.14333	0.999595	0.808239	0.48864	0.199706	0.087815			3.14333	0.601579	0.34347	0.135142	0.010342	0.89262
3.14683	0.808447	0.627449	0.466925	0.190603	0.084602			3.14683	0.728652	0.648752	0.53559	0.326206	0.263108			3.14683	0.999962	0.802362	0.490185	0.207579	0.089319			3.14683	0.594127	0.338205	0.139529	0.017736	0.902144
3.15017	0.807104	0.628114	0.46013	0.187553	0.08794			3.15017	0.731605	0.640765	0.534118	0.323936	0.263246			3.15017	0.996478	0.806692	0.49162	0.203684	0.086107			3.15017	0.606248	0.3296	0.122059	0.029452	0.889609
3.1535	0.810673	0.623878	0.458916	0.187839	0.082799			3.1535	0.72695	0.65006	0.532048	0.321024	0.255633			3.15333	0.999268	0.812471	0.491477	0.201567	0.088621			3.15333	0.602594	0.333873	0.124689	0.01627	0.892777
3.157	0.813226	0.629893	0.468017	0.191698	0.081012			3.15683	0.729969	0.652715	0.537152	0.320112	0.25767			3.15683	0.999826	0.804711	0.484966	0.206665	0.086061			3.15683	0.600739	0.337632	0.138507	0.01005	0.903592
3.16	0.806812	0.628332	0.471476	0.19078	0.08666			3.16	0.729347	0.650815	0.533629	0.327156	0.268016			3.16	0.997454	0.805711	0.48888	0.209723	0.090767			3.16	0.603674	0.331356	0.134941	0.02459	0.902238
3.1635	0.805573	0.628109	0.461682	0.189916	0.087306			3.16317	0.729955	0.642509	0.536894	0.328024	0.257798			3.16317	1.00141	0.804182	0.489203	0.205058	0.084699			3.16317	0.605415	0.327437	0.124999	0.033625	0.888572
3.16683	0.806998	0.632477	0.460513	0.190931	0.088587			3.16683	0.728187	0.653682	0.533142	0.32594	0.265284			3.16683	0.992972	0.799655	0.487219	0.21007	0.090878			3.16683	0.599997	0.334866	0.133124	0.012879	0.90544
3.17017	0.809379	0.627446	0.469961	0.192378	0.08041			3.17017	0.731479	0.645164	0.534064	0.328973	0.261198			3.17017	0.996973	0.80975	0.489496	0.206231	0.091036			3.17017	0.60308	0.335217	0.143357	0.009137	0.896602
3.17367	0.803969	0.625395	0.465537	0.194118	0.088502			3.17333	0.731945	0.639127	0.530936	0.325192	0.258446			3.17333	1.00186	0.809032	0.491099	0.20766	0.08644			3.17333	0.602748	0.336608	0.139096	0.018535	0.897114
3.177	0.800899	0.625319	0.461792	0.193164	0.083219			3.177	0.727453	0.650286	0.536864	0.324751	0.262174			3.17667	0.995192	0.79982	0.486591	0.211678	0.089698			3.17667	0.603107	0.333666	0.128868	0.028088	0.891934
3.18017	0.805695	0.628105	0.462934	0.197712	0.083328			3.18	0.728644	0.648888	0.53615	0.32532	0.266692			3.18	0.996868	0.805209	0.487313	0.211136	0.089177			3.18	0.604924	0.337555	0.135676	0.013434	0.906036
3.1835	0.804799	0.623769	0.461048	0.188941	0.079676			3.18317	0.731299	0.647796	0.531209	0.326649	0.257629			3.18317	0.999145	0.805654	0.487593	0.20471	0.085502			3.18317	0.606572	0.340909	0.14107	0.007514	0.896775
3.18683	0.799981	0.626674	0.463575	0.196039	0.084597			3.18683	0.723846	0.654255	0.531828	0.325527	0.269475			3.18683	1.00131	0.800114	0.487372	0.214302	0.088745			3.18683	0.602772	0.345347	0.144974	0.011418	0.901913
3.19017	0.805417	0.625469	0.461234	0.195686	0.087767			3.19017	0.724977	0.644647	0.535261	0.330656	0.264947			3.19017	0.998022	0.80543	0.485716	0.213871	0.089398			3.19017	0.602514	0.332416	0.135999	0.025768	0.895962
3.19367	0.802363	0.622459	0.462133	0.196153	0.088847			3.19333	0.727676	0.645283	0.534773	0.331245	0.255857			3.1935	0.997369	0.797191	0.485329	0.210601	0.089342			3.1935	0.601797	0.337295	0.134049	0.01905	0.887044
3.19667	0.804164	0.627522	0.459053	0.192358	0.083922			3.19667	0.722277	0.654204	0.535809	0.320058	0.24987			3.19667	0.999378	0.804839	0.482413	0.207487	0.088464			3.19667	0.602584	0.344886	0.138751	0.006068	0.891743
3.20017	0.801374	0.625292	0.463474	0.184194	0.083655			3.2	0.718542	0.6497	0.539445	0.328229	0.26157			3.2	0.999528	0.805685	0.486918	0.207056	0.08717			3.2	0.602056	0.34667	0.148331	0.014918	0.904566
3.2035	0.796638	0.62768	0.461618	0.193832	0.087521			3.20317	0.727301	0.646011	0.539893	0.327226	0.262869			3.2035	1.00256	0.804578	0.492	0.212585	0.087206			3.2035	0.604768	0.337512	0.133826	0.032423	0.886696
3.20683	0.799812	0.627024	0.460496	0.196578	0.08788			3.2065	0.725041	0.643906	0.536745	0.325133	0.255733			3.20683	0.995217	0.798612	0.486607	0.215051	0.08849			3.20683	0.607785	0.341999	0.13532	0.017585	0.894778
3.21017	0.804407	0.623482	0.468167	0.195953	0.079734			3.21017	0.727808	0.654755	0.536437	0.327636	0.262572			3.21017	0.9994	0.803541	0.488122	0.211866	0.088445			3.21017	0.607327	0.341247	0.144634	0.004527	0.902917
3.21333	0.801526	0.625599	0.465537	0.192167	0.084239			3.21367	0.72448	0.648313	0.535555	0.32396	0.258329			3.21333	0.997385	0.805109	0.489683	0.210467	0.087726			3.21333	0.604933	0.345501	0.144182	0.014259	0.888047
3.2165	0.799426	0.627863	0.464325	0.195635	0.087043			3.21667	0.724383	0.646291	0.542845	0.322699	0.260306			3.21667	0.999078	0.801622	0.489324	0.210069	0.089051			3.21667	0.603278	0.341948	0.13491	0.015852	0.882979
3.22017	0.799248	0.629436	0.462876	0.196323	0.090473			3.22017	0.71799	0.657388	0.548088	0.328572	0.262465			3.22	0.997596	0.801586	0.491052	0.217357	0.085902			3.22	0.60911	0.335752	0.131389	0.020388	0.897632
3.2235	0.799178	0.625141	0.464188	0.196381	0.081972			3.2235	0.723463	0.647925	0.542158	0.328901	0.256681			3.2235	1.00142	0.803499	0.489825	0.212115	0.09097			3.2235	0.610334	0.343249	0.144453	0.007781	0.888423
3.22683	0.798378	0.626592	0.469156	0.192146	0.085793			3.22683	0.722193	0.657441	0.541056	0.32347	0.257014			3.22683	1.00053	0.805155	0.489752	0.208194	0.09071			3.22683	0.602885	0.348335	0.140663	0.01664	0.88462
3.23033	0.79575	0.62615	0.465437	0.19638	0.08619			3.23017	0.723137	0.652307	0.543669	0.326704	0.262372			3.23017	1.00031	0.799369	0.488633	0.215391	0.089041			3.23017	0.603749	0.343692	0.14179	0.024967	0.899885
3.23333	0.797273	0.628718	0.464918	0.19356	0.087651			3.23333	0.720882	0.647161	0.546869	0.331543	0.26547			3.23333	0.997038	0.803447	0.486368	0.214429	0.087334			3.23333	0.607704	0.340653	0.133411	0.024886	0.894415
3.23683	0.798621	0.624265	0.459708	0.194495	0.093336			3.23667	0.727733	0.65164	0.547198	0.322249	0.256512			3.23667	0.996412	0.800111	0.486544	0.211876	0.082602			3.23667	0.608427	0.347994	0.138271	0.015627	0.891145
3.24017	0.799858	0.62703	0.471378	0.191518	0.089306			3.24017	0.719932	0.656949	0.547075	0.32556	0.262603			3.24017	0.998228	0.804708	0.489507	0.211482	0.08327			3.24017	0.604414	0.343445	0.148088	0.012939	0.901129
3.2435	0.798885	0.633123	0.471372	0.194659	0.093669			3.2435	0.726089	0.645232	0.539788	0.326476	0.266328			3.2435	0.999631	0.806163	0.49788	0.211664	0.089427			3.2435	0.609786	0.338448	0.134668	0.021716	0.884621
3.24683	0.798512	0.632038	0.463652	0.197171	0.089242			3.24683	0.722548	0.651305	0.542735	0.327738	0.261827			3.24667	0.996384	0.806128	0.493391	0.209614	0.08735			3.24667	0.610191	0.336505	0.130651	0.028495	0.887375
3.25033	0.803485	0.625558	0.466085	0.193894	0.083529			3.25017	0.720026	0.652598	0.548713	0.327336	0.261021			3.25017	0.996652	0.797163	0.491183	0.217539	0.089089			3.25017	0.613712	0.339685	0.136413	0.009947	0.903033
3.25333	0.801824	0.627868	0.471738	0.195178	0.086487			3.25333	0.724378	0.654211	0.547997	0.328026	0.261368			3.25333	1.00119	0.803451	0.495825	0.214675	0.086319			3.25333	0.607088	0.349303	0.145685	0.013772	0.898184
3.25683	0.80438	0.627452	0.467412	0.194949	0.086755			3.25667	0.727704	0.648888	0.54027	0.327396	0.261506			3.25667	1.00562	0.80331	0.498822	0.210339	0.094164			3.25667	0.606379	0.350946	0.137051	0.027199	0.884736
3.26017	0.801355	0.634224	0.465628	0.190341	0.095208			3.26017	0.72342	0.654883	0.542585	0.325157	0.270554			3.26017	0.999785	0.800493	0.492785	0.216422	0.081846			3.26017	0.608827	0.338834	0.12738	0.026901	0.902552
3.2635	0.806011	0.63016	0.468759	0.193193	0.086821			3.2635	0.726883	0.647632	0.546835	0.326638	0.266726			3.2635	0.999403	0.803894	0.492812	0.212467	0.086577			3.2635	0.610541	0.343446	0.131965	0.021638	0.891106
3.267	0.805172	0.627528	0.468797	0.198416	0.089453			3.26683	0.727265	0.657079	0.537808	0.324605	0.255149			3.26667	1.00142	0.808003	0.495528	0.210031	0.088271			3.26667	0.610257	0.349307	0.138374	0.009029	0.891136
3.27033	0.802773	0.630955	0.470356	0.197343	0.089586			3.27	0.72527	0.655326	0.538686	0.326384	0.263684			3.27	1.00287	0.808123	0.497564	0.216394	0.083966			3.27	0.603674	0.34658	0.14157	0.028129	0.887839
3.2735	0.801853	0.633161	0.469084	0.191437	0.08702			3.27333	0.726364	0.649981	0.541022	0.332905	0.270345			3.27333	0.998317	0.801676	0.493039	0.217754	0.092566			3.27333	0.610265	0.339285	0.129205	0.031904	0.900559
3.27683	0.804683	0.63531	0.46237	0.198137	0.085597			3.27683	0.732001	0.650077	0.545016	0.330367	0.263498			3.2765	1.00615	0.808891	0.492413	0.214235	0.089195			3.2765	0.610917	0.342491	0.132917	0.013281	0.903353
3.28017	0.808032	0.628525	0.470739	0.199386	0.086232			3.28017	0.721788	0.66092	0.540635	0.323831	0.257526			3.28017	1.00173	0.80463	0.492827	0.214324	0.089086			3.28017	0.610021	0.352845	0.141788	0.014174	0.901995
3.2835	0.808087	0.632839	0.476271	0.194311	0.088167			3.2835	0.72873	0.648403	0.545872	0.331615	0.270625			3.2835	1.00312	0.809283	0.499053	0.21762	0.089412			3.2835	0.611552	0.345303	0.134619	0.029977	0.901423
3.287	0.805711	0.626938	0.468823	0.194404	0.08792			3.28667	0.730989	0.645464	0.541406	0.330976	0.267367			3.28667	1.00292	0.808538	0.496418	0.208261	0.08237			3.28667	0.614282	0.341009	0.127483	0.025045	0.8897
3.29	0.811881	0.6317	0.467416	0.194263	0.089898			3.29	0.726372	0.649631	0.543611	0.324397	0.262852			3.29	1.00073	0.806623	0.492703	0.209573	0.08946			3.29	0.612909	0.352463	0.13309	0.014033	0.893436
3.2935	0.812726	0.632892	0.47117	0.198677	0.086005			3.29317	0.727871	0.654148	0.539245	0.327567	0.257992			3.29333	1.00096	0.81078	0.497158	0.218218	0.089773			3.29333	0.615189	0.351561	0.143393	0.013534	0.905988
3.29683	0.81299	0.62997	0.480254	0.192699	0.085747			3.29683	0.737367	0.647581	0.533572	0.330417	0.266143			3.2965	1.00347	0.816536	0.499166	0.219816	0.091974			3.2965	0.614825	0.34526	0.141686	0.025122	0.909912
3.30017	0.80757	0.630067	0.468679	0.194857	0.092633			3.30017	0.72461	0.650501	0.537211	0.329354	0.272252			3.30017	1.0022	0.810995	0.496674	0.209554	0.087325			3.30017	0.616942	0.338917	0.124579	0.03029	0.901305
3.30367	0.812967	0.635829	0.46396	0.198363	0.089928			3.3035	0.733325	0.649727	0.544742	0.33686	0.271266			3.3035	1.00003	0.808456	0.498721	0.214508	0.088507			3.3035	0.616872	0.345025	0.141483	0.015109	0.914703
3.307	0.815534	0.631353	0.475867	0.201403	0.087612			3.30667	0.734388	0.649458	0.538593	0.329713	0.264012			3.30667	1.00595	0.815233	0.498033	0.21346	0.082929			3.30667	0.620729	0.347487	0.144065	0.012024	0.90261
3.31017	0.812161	0.629186	0.475847	0.201905	0.093654			3.31	0.730919	0.649949	0.533479	0.326333	0.265601			3.31	1.00758	0.815745	0.499625	0.213478	0.088941			3.31	0.61622	0.348991	0.138608	0.025954	0.904602
3.3135	0.805009	0.634033	0.473014	0.201523	0.090272			3.3135	0.730597	0.654111	0.542469	0.330457	0.272389			3.3135	1.00628	0.813456	0.492586	0.214086	0.087271			3.3135	0.611279	0.337692	0.133965	0.02541	0.912004
3.31683	0.812817	0.634708	0.462924	0.195541	0.089605			3.31683	0.734216	0.64817	0.534412	0.335351	0.265989			3.31683	1.00391	0.818508	0.494279	0.203737	0.091107			3.31683	0.622161	0.347275	0.132203	0.018804	0.905293
3.32017	0.811285	0.629409	0.474516	0.198239	0.088226			3.32017	0.729649	0.655494	0.537872	0.330205	0.259928			3.32017	1.00534	0.814262	0.498721	0.21445	0.089499			3.32017	0.613465	0.355462	0.144168	0.019238	0.908464
3.32367	0.81127	0.639133	0.479458	0.196935	0.091524			3.3235	0.731278	0.654666	0.535929	0.331569	0.27285			3.3235	0.997292	0.811228	0.502359	0.212486	0.092263			3.3235	0.610156	0.347083	0.140071	0.03111	0.913542
3.32667	0.812756	0.633857	0.471761	0.198568	0.09059			3.32667	0.728498	0.651454	0.539802	0.332279	0.270874			3.32667	1.00182	0.811483	0.496099	0.210739	0.091703			3.32667	0.621667	0.336692	0.131828	0.037722	0.908999
3.33017	0.810764	0.631463	0.468482	0.196611	0.095621			3.33	0.729869	0.650178	0.539854	0.333628	0.262703			3.33	1.00826	0.815027	0.495183	0.207334	0.089697			3.33	0.617231	0.3447	0.133678	0.026774	0.904733
3.3335	0.811909	0.630875	0.473661	0.19967	0.090532			3.3335	0.72733	0.656601	0.537482	0.331093	0.265302			3.3335	1.00454	0.80783	0.500382	0.216876	0.091301			3.3335	0.617741	0.350349	0.15179	0.009509	0.917136
3.33683	0.811485	0.632441	0.478766	0.201741	0.090591			3.33683	0.736955	0.646962	0.537556	0.33344	0.267759			3.33683	1.00952	0.817512	0.505339	0.214787	0.092052			3.33683	0.616829	0.344699	0.140259	0.023211	0.910587
3.34017	0.806744	0.637147	0.470878	0.199932	0.092113			3.34017	0.726293	0.648656	0.536906	0.335111	0.268467			3.34017	1.00184	0.806325	0.492339	0.213913	0.090355			3.34017	0.616659	0.340482	0.134978	0.029929	0.902519
3.34367	0.809818	0.635017	0.467334	0.203736	0.090573			3.34367	0.727835	0.652503	0.541781	0.334534	0.274384			3.3435	1.00022	0.807385	0.489175	0.218362	0.09327			3.3435	0.620962	0.345099	0.144735	0.007027	0.914012
3.34667	0.81551	0.633842	0.480792	0.198253	0.088355			3.34667	0.735088	0.650976	0.536909	0.334673	0.265384			3.34667	0.998625	0.809974	0.499412	0.213685	0.089948			3.34667	0.621028	0.352934	0.149332	0.0095	0.920599
3.35017	0.807501	0.632206	0.476489	0.196111	0.091842			3.35017	0.728045	0.649744	0.534317	0.332448	0.265899			3.35	1.00943	0.814223	0.501349	0.210406	0.091069			3.35	0.618993	0.353296	0.141925	0.021889	0.911637
3.3535	0.803183	0.631581	0.473555	0.201771	0.092217			3.3535	0.723213	0.658081	0.542596	0.332265	0.273614			3.3535	1.00508	0.806454	0.493035	0.221426	0.090696			3.3535	0.617374	0.345015	0.138833	0.028684	0.90899
3.35683	0.807472	0.639536	0.472799	0.20089	0.09136			3.35683	0.731394	0.651252	0.54182	0.332774	0.269155			3.35683	1.0011	0.811831	0.497493	0.213831	0.091206			3.35683	0.619663	0.34762	0.142074	0.01396	0.898847
3.36033	0.802956	0.630917	0.47544	0.202541	0.087826			3.36017	0.727462	0.652277	0.53525	0.32686	0.260319			3.36017	1.0056	0.808673	0.496117	0.208106	0.088509			3.36017	0.614944	0.354605	0.144717	0.013386	0.903577
3.36333	0.809088	0.634179	0.474019	0.198365	0.09137			3.36333	0.726669	0.658833	0.539169	0.329226	0.262491			3.36333	1.00144	0.814276	0.497344	0.218895	0.091531			3.36333	0.616075	0.355032	0.151499	0.017382	0.903038
3.36683	0.803088	0.632496	0.470599	0.200463	0.0838			3.36667	0.728833	0.655209	0.542564	0.33487	0.276549			3.36667	1.00357	0.809821	0.499623	0.224162	0.087976			3.36667	0.617918	0.345642	0.138401	0.024249	0.913297
3.37017	0.804581	0.631471	0.46745	0.20402	0.090513			3.37017	0.729457	0.645554	0.546871	0.329871	0.266154			3.37017	1.00573	0.808978	0.498298	0.216451	0.091615			3.37017	0.62088	0.348873	0.141761	0.019262	0.900743
3.3735	0.801205	0.63354	0.470751	0.196371	0.092398			3.3735	0.72602	0.66098	0.544074	0.329478	0.262727			3.3735	1.00358	0.809143	0.495778	0.214515	0.087809			3.3735	0.615392	0.357577	0.146762	0.010375	0.911266
3.37683	0.802184	0.631796	0.474104	0.195508	0.088138			3.37683	0.72787	0.653484	0.547093	0.33584	0.268285			3.37683	1.0007	0.812648	0.498361	0.214683	0.08919			3.37683	0.617832	0.354052	0.157817	0.011474	0.916419
3.38033	0.799028	0.636091	0.474337	0.202163	0.092554			3.38017	0.728334	0.649445	0.541889	0.332552	0.272817			3.38	1.0027	0.816353	0.498715	0.215561	0.089023			3.38	0.620175	0.345368	0.139004	0.019849	0.903417
3.38333	0.804303	0.632728	0.465372	0.200754	0.09256			3.38333	0.721917	0.653206	0.54703	0.3312	0.269222			3.38333	1.00616	0.807423	0.497795	0.215124	0.093276			3.38333	0.620886	0.350653	0.137565	0.020067	0.896918
3.38683	0.803478	0.634808	0.471046	0.202769	0.089399			3.38667	0.723555	0.660725	0.552399	0.334459	0.264686			3.38667	0.999583	0.80987	0.498719	0.215972	0.090608			3.38667	0.620908	0.356873	0.149706	0.008774	0.919502
3.39017	0.803029	0.633083	0.473952	0.200444	0.087655			3.39017	0.731135	0.650478	0.542534	0.339312	0.26431			3.38983	1.00734	0.809964	0.502987	0.215646	0.091041			3.38983	0.619207	0.35508	0.152319	0.012591	0.910327
3.3935	0.80348	0.639629	0.478057	0.199778	0.092724			3.3935	0.721259	0.65797	0.544281	0.333798	0.267368			3.3935	1.0096	0.811542	0.499898	0.217789	0.093141			3.3935	0.618694	0.354706	0.14163	0.028071	0.899628
3.397	0.803147	0.632264	0.472594	0.200663	0.093025			3.39667	0.721588	0.657067	0.550124	0.332987	0.271995			3.39683	1.00901	0.805842	0.498823	0.222462	0.091654			3.39683	0.618568	0.346286	0.134799	0.024627	0.91118
3.4	0.805261	0.634346	0.469778	0.202549	0.088989			3.40033	0.726384	0.652633	0.55005	0.331895	0.263599			3.4	1.00461	0.810906	0.498353	0.216325	0.090963			3.4	0.621061	0.349204	0.145513	0.009267	0.902473
3.4035	0.803897	0.635044	0.47449	0.197912	0.089267			3.40333	0.727551	0.659143	0.548619	0.334316	0.262703			3.40333	1.00561	0.80932	0.496251	0.214947	0.090034			3.40333	0.618606	0.357245	0.153821	0.014554	0.900635
3.40683	0.801156	0.635346	0.477613	0.203748	0.091509			3.40683	0.723272	0.660853	0.553422	0.337591	0.276223			3.40683	1.0066	0.807957	0.497923	0.223793	0.094508			3.40683	0.621549	0.353975	0.139056	0.023006	0.91073
3.41017	0.803282	0.637628	0.479583	0.201586	0.090083			3.40983	0.718705	0.657481	0.552417	0.339138	0.27849			3.40983	1.00639	0.806131	0.5006	0.220026	0.091831			3.40983	0.620378	0.348713	0.136575	0.033219	0.911264
3.4135	0.806112	0.633582	0.468808	0.203175	0.090312			3.4135	0.724289	0.656923	0.549813	0.331916	0.264831			3.4135	1.00398	0.811899	0.496005	0.212988	0.090801			3.4135	0.625028	0.359785	0.140998	0.020452	0.902095
3.417	0.808478	0.636706	0.480159	0.197298	0.086923			3.41683	0.725814	0.662107	0.550685	0.335845	0.270711			3.41667	1.00426	0.814057	0.503679	0.213538	0.08818			3.41667	0.619537	0.358754	0.150291	0.017868	0.912986
3.42	0.802912	0.635509	0.47905	0.200918	0.092258			3.42	0.724103	0.651	0.547889	0.337417	0.272263			3.42	1.00533	0.809172	0.497853	0.21791	0.090803			3.42	0.623033	0.350408	0.143317	0.021824	0.90716
3.4235	0.801731	0.637042	0.472311	0.196963	0.094353			3.42333	0.726402	0.648973	0.547416	0.333338	0.27314			3.42333	1.0076	0.816526	0.501155	0.214885	0.087436			3.42333	0.625922	0.353954	0.132943	0.031868	0.898591
3.42683	0.802843	0.636016	0.469873	0.200889	0.094975			3.42683	0.721819	0.658487	0.550161	0.336222	0.27682			3.42683	1.00624	0.809358	0.496354	0.224098	0.090689			3.42683	0.621774	0.356729	0.130776	0.020387	0.913838
3.43017	0.808846	0.636153	0.483636	0.201142	0.08923			3.42983	0.725728	0.661005	0.553048	0.335119	0.270418			3.43017	1.00537	0.817942	0.503163	0.218755	0.090919			3.43017	0.622704	0.354217	0.147464	0.017143	0.898055
3.4335	0.806633	0.639171	0.486051	0.203707	0.091922			3.4335	0.729429	0.655676	0.545953	0.343182	0.268663			3.4335	1.00839	0.811948	0.503928	0.216634	0.088107			3.4335	0.622342	0.352774	0.139708	0.025898	0.892571
3.43667	0.80323	0.632457	0.476795	0.197754	0.092712			3.437	0.727409	0.662967	0.554104	0.339592	0.277594			3.437	1.00388	0.809396	0.499876	0.220919	0.089184			3.437	0.621501	0.347262	0.13197	0.02229	0.908834
3.44	0.81012	0.636186	0.474643	0.198103	0.090262			3.44	0.723796	0.652755	0.549127	0.335555	0.276288			3.44	1.00491	0.809926	0.499277	0.216664	0.0952			3.44	0.626763	0.355542	0.137251	0.016483	0.917743
3.4435	0.815652	0.631673	0.476529	0.203524	0.083719			3.4435	0.733427	0.658815	0.544996	0.337545	0.265175			3.4435	1.00755	0.82049	0.502689	0.213943	0.092387			3.4435	0.623261	0.36177	0.147366	0.019536	0.90233
3.44683	0.811749	0.63827	0.487717	0.202546	0.094212			3.44683	0.72776	0.660376	0.540766	0.335611	0.270019			3.44683	1.00883	0.816142	0.500122	0.22404	0.092725			3.44683	0.625916	0.356377	0.142888	0.026409	0.915048
3.45017	0.817666	0.640406	0.482904	0.201572	0.088344			3.45017	0.731596	0.647612	0.546553	0.341402	0.272728			3.45017	1.00683	0.811729	0.497972	0.217673	0.092727			3.45017	0.628504	0.344608	0.131818	0.032617	0.905594
3.45367	0.814947	0.638153	0.473717	0.20027	0.096298			3.4535	0.732874	0.653768	0.551442	0.338919	0.268212			3.4535	1.01217	0.814405	0.506602	0.212168	0.094958			3.4535	0.625989	0.360753	0.141039	0.021845	0.904428
3.45717	0.819839	0.639038	0.477804	0.203091	0.086014			3.45667	0.727244	0.658756	0.548038	0.334471	0.267296			3.45667	1.0114	0.816007	0.499909	0.215121	0.091377			3.45667	0.625187	0.363808	0.147049	0.022575	0.909139
3.46017	0.812046	0.639773	0.487626	0.201001	0.095036			3.46	0.729549	0.65877	0.544972	0.340282	0.276442			3.46	1.0088	0.814492	0.506803	0.223933	0.091172			3.46	0.622179	0.357357	0.146221	0.026567	0.919029
3.4635	0.813336	0.63959	0.483746	0.198562	0.089334			3.4635	0.733825	0.645346	0.546281	0.342368	0.276151			3.4635	1.0121	0.816758	0.509201	0.210885	0.093358			3.4635	0.629411	0.346246	0.135258	0.033338	0.905539
3.46683	0.814422	0.637603	0.472135	0.203391	0.095456			3.46683	0.725826	0.658549	0.543636	0.339359	0.268973			3.46683	1.01154	0.810242	0.500712	0.217691	0.094123			3.46683	0.626847	0.356088	0.137395	0.021087	0.920335
3.47017	0.815227	0.641897	0.47959	0.204814	0.088002			3.47017	0.732331	0.655218	0.547706	0.344541	0.275717			3.47017	1.00913	0.82062	0.50273	0.217747	0.093243			3.47017	0.62836	0.359428	0.148619	0.012348	0.926535
3.47367	0.81751	0.636413	0.485289	0.205642	0.087931			3.4735	0.732779	0.654281	0.536873	0.333477	0.26778			3.4735	1.01525	0.818123	0.506885	0.217468	0.087417			3.4735	0.625484	0.360479	0.142475	0.0289	0.916288
3.47667	0.815588	0.634142	0.485465	0.206263	0.0966			3.4765	0.73396	0.651545	0.545168	0.342385	0.279206			3.47667	1.01085	0.820092	0.510027	0.212104	0.088395			3.47667	0.6286	0.353557	0.134691	0.032895	0.909893
3.48017	0.812663	0.643331	0.47496	0.20301	0.093202			3.48017	0.732357	0.658288	0.547015	0.340752	0.281639			3.48	1.00445	0.81665	0.502107	0.219252	0.089205			3.48	0.630442	0.357392	0.138787	0.01378	0.928761
3.4835	0.814687	0.639586	0.482825	0.202164	0.088683			3.4835	0.741731	0.654006	0.544639	0.33984	0.269574			3.4835	1.00913	0.821058	0.511203	0.215707	0.08904			3.4835	0.631894	0.361636	0.145095	0.017091	0.919334
3.48683	0.813052	0.633835	0.486354	0.208501	0.09266			3.48683	0.732052	0.658459	0.538886	0.332135	0.26978			3.48683	1.01451	0.819928	0.507062	0.219134	0.095659			3.48683	0.626517	0.356412	0.143777	0.025682	0.916478
3.49033	0.810782	0.641382	0.485895	0.205886	0.095032			3.49017	0.732983	0.652793	0.549611	0.344298	0.27808			3.49017	1.00765	0.816991	0.508602	0.223056	0.095771			3.49017	0.630488	0.347883	0.138012	0.029125	0.93011
3.49333	0.81249	0.640838	0.476044	0.200136	0.090266			3.49367	0.735725	0.651427	0.539965	0.33982	0.27104			3.49333	1.00944	0.818506	0.501949	0.219201	0.098442			3.49333	0.634209	0.349527	0.137025	0.018209	0.922069
3.49683	0.813625	0.630648	0.47786	0.202314	0.093663			3.49667	0.734489	0.654863	0.536919	0.337381	0.270055			3.49667	1.00776	0.82549	0.507719	0.214024	0.092387			3.49667	0.632693	0.362702	0.144498	0.012582	0.922203
3.50017	0.811831	0.635598	0.492735	0.204214	0.09619			3.50017	0.727934	0.660616	0.542378	0.341108	0.276401			3.50017	1.00614	0.812213	0.506035	0.22492	0.096073			3.50017	0.628475	0.359428	0.145967	0.021413	0.924372
3.5035	0.808	0.638606	0.479739	0.207336	0.090058			3.5035	0.732713	0.650779	0.545225	0.341628	0.280986			3.50317	1.00921	0.816017	0.505583	0.223119	0.09013			3.50317	0.633465	0.34665	0.139314	0.030417	0.930015
3.50683	0.806399	0.642211	0.47569	0.209726	0.098581			3.50683	0.72691	0.653546	0.542482	0.340739	0.272094			3.50683	1.0057	0.818734	0.506372	0.212408	0.091626			3.50683	0.63181	0.360981	0.136866	0.019248	0.914024
3.51	0.810664	0.637409	0.482163	0.210433	0.094959			3.51	0.732901	0.659836	0.543711	0.336083	0.270963			3.51017	1.00626	0.818116	0.505499	0.221303	0.095763			3.51017	0.634435	0.36121	0.152103	0.009253	0.933148
3.51333	0.807623	0.640408	0.486174	0.200978	0.089114			3.51367	0.73543	0.649471	0.539463	0.343694	0.274033			3.51317	1.00869	0.81383	0.508575	0.218439	0.090683			3.51317	0.630444	0.357448	0.155465	0.017545	0.927543
3.51683	0.808131	0.634229	0.4848	0.201554	0.08979			3.51667	0.733423	0.653889	0.543847	0.34171	0.279397			3.51667	1.01027	0.818218	0.513409	0.219394	0.096851			3.51667	0.634688	0.349691	0.137351	0.035174	0.92152
3.52017	0.805538	0.638936	0.483959	0.211024	0.093628			3.52017	0.721581	0.659574	0.543801	0.343026	0.28099			3.52017	1.00582	0.809524	0.505602	0.219985	0.089885			3.52017	0.629594	0.359681	0.14475	0.016138	0.930091
3.5235	0.804786	0.638163	0.477643	0.203904	0.093514			3.52317	0.729509	0.66091	0.545259	0.338457	0.276683			3.52317	1.00468	0.818706	0.503456	0.224028	0.089383			3.52317	0.630225	0.362221	0.154842	0.007496	0.928677
3.527	0.808058	0.634641	0.48163	0.206696	0.091811			3.52683	0.732619	0.655864	0.537879	0.335283	0.272685			3.52683	1.00601	0.816926	0.50315	0.217735	0.087209			3.52683	0.626556	0.364452	0.153351	0.014658	0.91853
3.53	0.802081	0.636616	0.479846	0.207095	0.090853			3.53	0.728451	0.653348	0.540319	0.337164	0.275704			3.53033	1.00902	0.815497	0.507602	0.223872	0.09296			3.53033	0.629682	0.35631	0.149026	0.023502	0.927454
3.5335	0.806236	0.641688	0.479605	0.205941	0.097158			3.53317	0.729379	0.659789	0.546099	0.341514	0.279825			3.53333	1.00633	0.814932	0.503891	0.223069	0.092252			3.53333	0.634981	0.357121	0.145172	0.025232	0.928765
3.53683	0.807163	0.634434	0.476261	0.20528	0.091938			3.53683	0.735928	0.6542	0.54325	0.338556	0.26766			3.53683	1.00574	0.818328	0.504013	0.214998	0.090395			3.53683	0.629768	0.365786	0.154272	0.014275	0.915612
3.54017	0.804365	0.635406	0.481589	0.205432	0.095251			3.54017	0.727392	0.661334	0.546529	0.341145	0.270565			3.54017	1.00885	0.817531	0.505785	0.223815	0.092507			3.54017	0.628101	0.368872	0.163152	0.019399	0.924927
3.5435	0.803338	0.64016	0.480716	0.202637	0.091479			3.5435	0.728524	0.655315	0.547951	0.336867	0.280255			3.5435	1.00669	0.814634	0.504761	0.222163	0.095012			3.5435	0.62956	0.359502	0.146185	0.017848	0.923003
3.547	0.804251	0.641501	0.480814	0.205981	0.093563			3.54683	0.730625	0.651317	0.550388	0.340274	0.276357			3.54683	1.00811	0.81825	0.508762	0.219094	0.091624			3.54683	0.633565	0.363252	0.13914	0.030311	0.911908
3.55	0.805165	0.640803	0.477684	0.207848	0.09637			3.55	0.729492	0.658285	0.550756	0.336406	0.26835			3.55	1.00978	0.815751	0.50503	0.217084	0.091514			3.55	0.632104	0.36611	0.146024	0.017292	0.912475
3.5535	0.808741	0.635929	0.482725	0.20552	0.097516			3.55333	0.726814	0.658944	0.552788	0.345401	0.273041			3.55317	1.00786	0.815846	0.503241	0.218498	0.087551			3.55317	0.628066	0.368057	0.15758	0.014371	0.923967
3.55683	0.807277	0.639774	0.485981	0.203386	0.089968			3.55683	0.730435	0.649886	0.54622	0.345086	0.277461			3.55683	1.00774	0.820836	0.507747	0.221079	0.095734			3.55683	0.629245	0.356411	0.14693	0.020359	0.907824
3.56017	0.806352	0.639054	0.485826	0.210353	0.093266			3.56017	0.726345	0.654231	0.545859	0.341353	0.279652			3.56017	1.00953	0.811611	0.507489	0.222845	0.092254			3.56017	0.632326	0.357077	0.142177	0.026572	0.913607
3.5635	0.803507	0.639243	0.479064	0.211009	0.09486			3.5635	0.72871	0.657225	0.552512	0.340015	0.278034			3.5635	1.00838	0.818323	0.505834	0.227168	0.095675			3.5635	0.634123	0.361091	0.149439	0.01775	0.922838
3.567	0.807106	0.641027	0.486051	0.204623	0.089709			3.567	0.731101	0.661239	0.549059	0.344998	0.270261			3.567	1.01305	0.818317	0.509919	0.220989	0.091256			3.567	0.631246	0.369114	0.152237	0.013874	0.91178
3.57	0.804955	0.641471	0.486886	0.207882	0.096576			3.57	0.726721	0.655416	0.551611	0.343476	0.275888			3.57	1.01182	0.820234	0.51036	0.222152	0.089567			3.57	0.634753	0.36283	0.152224	0.021429	0.910994
3.5735	0.805087	0.641643	0.482849	0.204953	0.0938			3.5735	0.724255	0.65965	0.557568	0.345046	0.286345			3.5735	1.00581	0.812827	0.506923	0.230881	0.093497			3.5735	0.633633	0.36384	0.135765	0.02694	0.919367
3.57683	0.807264	0.64143	0.480221	0.201134	0.091633			3.57683	0.730539	0.651657	0.5581	0.344034	0.272653			3.57683	1.00984	0.82052	0.509819	0.217881	0.087879			3.57683	0.634231	0.361566	0.142955	0.020873	0.91619
3.58017	0.808537	0.638728	0.483805	0.20829	0.091375			3.58017	0.728465	0.67062	0.548695	0.341073	0.276472			3.58017	1.00702	0.821211	0.505949	0.221249	0.093839			3.58017	0.634351	0.369987	0.149671	0.016165	0.915784
3.58367	0.808951	0.639161	0.490509	0.208869	0.090107			3.5835	0.726747	0.662375	0.554214	0.343329	0.27952			3.5835	1.00826	0.818048	0.509204	0.22524	0.093151			3.5835	0.635314	0.361733	0.153952	0.027779	0.923977
3.58667	0.807944	0.641956	0.487626	0.206887	0.089458			3.58667	0.726418	0.652395	0.554317	0.343454	0.284917			3.58667	1.0089	0.813638	0.510674	0.224338	0.099154			3.58667	0.63859	0.357487	0.138335	0.03146	0.922334
3.59017	0.811073	0.640015	0.48093	0.204445	0.097851			3.59	0.730577	0.65569	0.555802	0.345128	0.277605			3.59	1.01314	0.817605	0.50919	0.219907	0.095803			3.59	0.639029	0.36986	0.140768	0.029263	0.914015
3.5935	0.814411	0.639966	0.482795	0.205008	0.096069			3.5935	0.724978	0.66826	0.559217	0.344261	0.276434			3.5935	1.00878	0.815369	0.507081	0.223523	0.094675			3.5935	0.63512	0.369763	0.156862	0.013063	0.927803
3.59683	0.812557	0.641335	0.499265	0.212365	0.089879			3.59683	0.730717	0.656655	0.553887	0.347365	0.284942			3.59683	1.01006	0.827077	0.51509	0.22269	0.09242			3.59683	0.637305	0.365829	0.151689	0.024729	0.907314
3.60017	0.809731	0.637947	0.485512	0.206298	0.097028			3.6	0.727549	0.653703	0.554026	0.342058	0.283906			3.60017	1.01341	0.821295	0.5078	0.227173	0.092265			3.60017	0.634686	0.36303	0.137854	0.034051	0.908319
3.60367	0.811147	0.646523	0.480399	0.209458	0.094124			3.6035	0.725633	0.661977	0.558921	0.346225	0.282972			3.60333	1.01557	0.812405	0.503728	0.218346	0.091982			3.60333	0.639137	0.367818	0.141818	0.024392	0.918432
3.60667	0.815873	0.64528	0.485702	0.205726	0.090955			3.60667	0.728252	0.661411	0.557895	0.342633	0.280639			3.6065	1.00735	0.819173	0.505565	0.225496	0.094957			3.6065	0.635598	0.369834	0.144902	0.013285	0.924159
3.61017	0.8208	0.639146	0.495165	0.206115	0.091351			3.60983	0.732593	0.658678	0.553776	0.34813	0.281888			3.61	1.01222	0.829367	0.514058	0.221677	0.096341			3.61	0.64317	0.371412	0.152125	0.019607	0.91326
3.6135	0.812821	0.640336	0.490608	0.207629	0.099592			3.6135	0.729764	0.660309	0.551949	0.344622	0.284196			3.6135	1.01568	0.817686	0.504612	0.226984	0.092887			3.6135	0.641083	0.361916	0.134903	0.0334	0.921099
3.61683	0.817888	0.64628	0.483866	0.203513	0.095324			3.6165	0.727803	0.66002	0.555099	0.341122	0.283775			3.6165	1.00797	0.817805	0.510227	0.223938	0.095536			3.6165	0.63743	0.364341	0.137218	0.027983	0.927949
3.62033	0.817035	0.638389	0.476722	0.206403	0.100423			3.62	0.738989	0.658743	0.555129	0.346228	0.281715			3.62017	1.00879	0.821535	0.514022	0.223871	0.098864			3.62017	0.634624	0.37104	0.145695	0.018478	0.917082
3.62333	0.815824	0.641529	0.489442	0.207621	0.095959			3.62367	0.728133	0.66215	0.552667	0.343867	0.28416			3.62333	1.0133	0.822024	0.513398	0.223089	0.089042			3.62333	0.636672	0.374618	0.151565	0.024971	0.914593
3.62683	0.816991	0.642302	0.497332	0.208592	0.093618			3.6265	0.727551	0.659688	0.545053	0.344373	0.28917			3.6265	1.01631	0.824812	0.513338	0.226288	0.091224			3.6265	0.638276	0.368439	0.147579	0.02617	0.935291
3.63017	0.817376	0.643862	0.48101	0.203725	0.092824			3.62983	0.734784	0.656863	0.551916	0.352687	0.284873			3.63017	1.01632	0.825237	0.513869	0.214556	0.092349			3.63017	0.642607	0.361711	0.139182	0.030346	0.919173
3.6335	0.816059	0.639922	0.483761	0.211102	0.094086			3.6335	0.731285	0.662397	0.546038	0.345372	0.274503			3.6335	1.01609	0.819677	0.508408	0.21804	0.092008			3.6335	0.64028	0.374235	0.145178	0.017843	0.934977
3.63683	0.821003	0.644397	0.500622	0.210301	0.094185			3.63667	0.728402	0.664384	0.547116	0.339449	0.283076			3.63667	1.0171	0.825115	0.516482	0.228293	0.094205			3.63667	0.637338	0.374636	0.154091	0.028158	0.933018
3.64033	0.814956	0.642016	0.495251	0.21385	0.093005			3.64017	0.740655	0.656713	0.550683	0.343753	0.283303			3.64017	1.01462	0.834484	0.51337	0.21833	0.09109			3.64017	0.643063	0.359576	0.143307	0.03962	0.924725
3.64333	0.812664	0.641494	0.485634	0.207737	0.099772			3.64333	0.737795	0.655846	0.551991	0.34591	0.280004			3.64333	1.01553	0.825628	0.513721	0.216174	0.092066			3.64333	0.639866	0.360493	0.135785	0.033904	0.925098
3.64683	0.81739	0.643587	0.489064	0.20944	0.098527			3.6465	0.732884	0.66547	0.549465	0.342983	0.274189			3.6465	1.0155	0.817784	0.512461	0.221271	0.095673			3.6465	0.642357	0.367884	0.150614	0.015559	0.933067
3.65017	0.816665	0.640529	0.495427	0.213644	0.093126			3.65017	0.743077	0.653769	0.546058	0.35065	0.279093			3.65017	1.01884	0.828299	0.516661	0.222216	0.092922			3.65017	0.642485	0.368786	0.149996	0.015679	0.92436
3.6535	0.816398	0.64278	0.490984	0.207145	0.096562			3.6535	0.730051	0.658475	0.544148	0.348259	0.280206			3.65317	1.01697	0.831754	0.520048	0.219397	0.090394			3.65317	0.639185	0.361885	0.142696	0.037123	0.927127
3.657	0.813733	0.647163	0.487548	0.208502	0.098685			3.65683	0.733494	0.65631	0.552104	0.348262	0.286798			3.65667	1.01214	0.82085	0.512936	0.220805	0.095775			3.65667	0.644667	0.363994	0.14024	0.028431	0.935965
3.66033	0.819194	0.639776	0.484549	0.208846	0.093012			3.66033	0.739542	0.660681	0.545565	0.343509	0.277985			3.66	1.0133	0.82083	0.512262	0.224223	0.089761			3.66	0.643946	0.368801	0.146796	0.014594	0.944383
3.6635	0.816237	0.639048	0.492661	0.20771	0.098879			3.66333	0.733611	0.654144	0.54643	0.339755	0.282481			3.66317	1.01472	0.831305	0.515146	0.224589	0.093152			3.66317	0.646433	0.368966	0.153513	0.015293	0.927479
3.66683	0.810344	0.643944	0.490912	0.21335	0.096734			3.66683	0.729609	0.66	0.549191	0.352353	0.287642			3.6665	1.01465	0.819388	0.512769	0.224205	0.096551			3.6665	0.64673	0.360477	0.14467	0.030551	0.928294
3.67017	0.813323	0.650493	0.489697	0.207382	0.095663			3.67017	0.737114	0.651661	0.551716	0.351989	0.280654			3.67017	1.01327	0.828871	0.512129	0.219807	0.095398			3.67017	0.642548	0.363687	0.140277	0.029651	0.932672
3.6735	0.808534	0.642493	0.481877	0.212426	0.094407			3.6735	0.733656	0.658863	0.541429	0.335857	0.275696			3.6735	1.01747	0.825011	0.512045	0.218944	0.09239			3.6735	0.642019	0.37208	0.148966	0.015992	0.936998
3.677	0.817182	0.645761	0.494197	0.207837	0.097407			3.67683	0.730583	0.661178	0.542985	0.35214	0.285661			3.67683	1.01293	0.824407	0.513547	0.22371	0.096304			3.67683	0.644546	0.371795	0.158979	0.014143	0.942619
3.68	0.817845	0.641149	0.492179	0.210903	0.092099			3.68	0.731938	0.653524	0.548969	0.349968	0.288619			3.67983	1.01063	0.817732	0.512752	0.227721	0.096857			3.67983	0.639511	0.364907	0.154805	0.02305	0.940269
3.6835	0.810662	0.6425	0.488929	0.212188	0.102808			3.68333	0.733303	0.653727	0.544481	0.346408	0.282014			3.68333	1.01098	0.827062	0.516842	0.221041	0.093616			3.68333	0.648917	0.369935	0.14276	0.033496	0.929251
3.68683	0.812988	0.644587	0.488436	0.213859	0.095856			3.68683	0.72905	0.662288	0.553306	0.347858	0.279032			3.68683	1.009	0.822392	0.509514	0.222053	0.095342			3.68683	0.64438	0.375079	0.157238	0.009621	0.933378
3.69017	0.811215	0.643565	0.489985	0.214422	0.092608			3.69017	0.741152	0.657579	0.544412	0.351117	0.280826			3.69017	1.01636	0.824223	0.518068	0.226314	0.091844			3.69017	0.640615	0.371536	0.165003	0.007014	0.940345
3.6935	0.807695	0.641236	0.490259	0.213864	0.095079			3.6935	0.730609	0.657669	0.546596	0.345279	0.28226			3.6935	1.01649	0.821775	0.513301	0.228102	0.095674			3.6935	0.639662	0.366097	0.15283	0.022673	0.924515
3.697	0.806057	0.649889	0.48888	0.213263	0.096824			3.697	0.729084	0.662109	0.552022	0.347955	0.282674			3.69667	1.01066	0.815646	0.512486	0.225449	0.091068			3.69667	0.64159	0.367731	0.148478	0.027245	0.926425
3.7	0.807542	0.647193	0.480672	0.211896	0.09413			3.69983	0.729802	0.665059	0.550392	0.345642	0.275516			3.7	1.01094	0.825655	0.512118	0.228785	0.093504			3.7	0.645725	0.369408	0.152507	0.012312	0.938385
3.7035	0.807951	0.638113	0.487146	0.208363	0.09199			3.7035	0.736271	0.655514	0.540564	0.348345	0.279137			3.70333	1.01538	0.823811	0.515392	0.221381	0.094596			3.70333	0.639431	0.377196	0.158114	0.010179	0.929521
3.70683	0.809857	0.641307	0.49207	0.20935	0.09532			3.70683	0.727562	0.660854	0.549242	0.352112	0.286459			3.70683	1.01119	0.821411	0.512214	0.230212	0.096096			3.70683	0.639529	0.373581	0.160697	0.023938	0.936409
3.71	0.808858	0.642503	0.492474	0.209441	0.098712			3.71017	0.735209	0.656716	0.555419	0.349518	0.287283			3.71017	1.01304	0.822567	0.511103	0.229548	0.095402			3.71017	0.643949	0.365236	0.147331	0.029842	0.929471
3.71367	0.806295	0.643478	0.487214	0.211309	0.097527			3.71333	0.734467	0.658708	0.558289	0.351141	0.281586			3.7135	1.01064	0.821725	0.5139	0.226311	0.095103			3.7135	0.644792	0.375148	0.143282	0.020974	0.918627
3.71667	0.806545	0.643968	0.48999	0.2098	0.097282			3.71667	0.734878	0.662167	0.553818	0.349189	0.276004			3.71667	1.01107	0.819831	0.51659	0.224334	0.094744			3.71667	0.64428	0.380809	0.161025	0.01384	0.922555
3.72017	0.807027	0.648572	0.497224	0.212246	0.098308			3.72	0.72738	0.660905	0.557654	0.349688	0.284911			3.72	1.00979	0.820593	0.514514	0.229553	0.098967			3.72	0.645409	0.374209	0.158444	0.018969	0.933226
3.7235	0.807654	0.644651	0.496566	0.210798	0.09017			3.7235	0.731263	0.651738	0.557799	0.347491	0.286072			3.7235	1.01703	0.823064	0.519155	0.224362	0.091902			3.7235	0.643071	0.367363	0.147142	0.027064	0.91889
3.72683	0.811032	0.643001	0.488018	0.210642	0.099709			3.72683	0.728834	0.663342	0.558748	0.343876	0.27575			3.72683	1.01554	0.817457	0.512549	0.224374	0.093228			3.72683	0.644224	0.373171	0.142527	0.022974	0.92942
3.73017	0.808999	0.64314	0.492529	0.211361	0.094796			3.73	0.727717	0.671252	0.55385	0.34676	0.282145			3.73	1.01002	0.821474	0.507974	0.228107	0.092342			3.73	0.645224	0.374702	0.161304	0.011663	0.941084
3.73367	0.808501	0.638622	0.496752	0.20936	0.092222			3.73333	0.733072	0.657142	0.553126	0.350056	0.286007			3.7335	1.01586	0.827298	0.520649	0.222986	0.090913			3.7335	0.643961	0.382419	0.153365	0.020806	0.923617
3.73667	0.810591	0.645085	0.494973	0.211424	0.100144			3.73667	0.731849	0.650711	0.557155	0.345462	0.283997			3.73667	1.01608	0.821346	0.521509	0.224825	0.093008			3.73667	0.64594	0.370843	0.150051	0.027077	0.915451
3.74017	0.804534	0.649447	0.489445	0.211052	0.100444			3.73983	0.730086	0.663481	0.558976	0.347975	0.280397			3.73983	1.015	0.819929	0.516219	0.222751	0.092623			3.73983	0.647271	0.369958	0.144538	0.030835	0.925935
3.7435	0.805622	0.646378	0.490991	0.211431	0.098116			3.74317	0.728399	0.66609	0.560165	0.352113	0.283104			3.7435	1.01076	0.823595	0.513742	0.225184	0.094672			3.7435	0.649195	0.377772	0.154119	0.018025	0.927364
3.74683	0.815358	0.646339	0.497859	0.218067	0.097258			3.74683	0.732198	0.66499	0.55557	0.35056	0.284993			3.74683	1.01348	0.824999	0.515152	0.224306	0.094019			3.74683	0.643221	0.38315	0.158406	0.019771	0.929458
3.75033	0.808262	0.649824	0.495086	0.209381	0.097109			3.75	0.730289	0.663625	0.559006	0.351303	0.288692			3.75	1.01553	0.820459	0.519519	0.233254	0.097049			3.75	0.645224	0.375835	0.147073	0.034884	0.932446
3.75333	0.810667	0.649478	0.487147	0.211306	0.093646			3.75367	0.728638	0.65457	0.560343	0.346895	0.286026			3.75333	1.01188	0.819553	0.514739	0.231292	0.09273			3.75333	0.648194	0.368687	0.145822	0.028619	0.932523
3.75683	0.80702	0.646115	0.485909	0.207123	0.095335			3.75667	0.734114	0.657957	0.558281	0.347828	0.279008			3.75667	1.0106	0.824476	0.513008	0.222519	0.090396			3.75667	0.648417	0.378654	0.154591	0.020489	0.924645
3.76017	0.810803	0.646259	0.49885	0.213304	0.103592			3.75983	0.731702	0.666757	0.552903	0.349928	0.285179			3.75983	1.01741	0.829048	0.514684	0.226204	0.09533			3.75983	0.645677	0.383074	0.153545	0.021398	0.923066
3.7635	0.814368	0.648647	0.498218	0.212642	0.093306			3.7635	0.732427	0.655667	0.556413	0.354253	0.293114			3.7635	1.01473	0.823854	0.520019	0.22941	0.092212			3.7635	0.645629	0.373529	0.152162	0.027477	0.928182
3.76683	0.812138	0.64934	0.489372	0.209547	0.099984			3.76683	0.731941	0.654078	0.558554	0.348261	0.284335			3.76667	1.00879	0.822785	0.518615	0.222692	0.096309			3.76667	0.651296	0.370844	0.13894	0.032512	0.920395
3.77033	0.815487	0.650306	0.485419	0.213716	0.100325			3.77017	0.728784	0.663641	0.561531	0.353208	0.2861			3.77	1.01477	0.828381	0.514654	0.22681	0.096529			3.77	0.647456	0.380984	0.151383	0.019241	0.932829
3.77333	0.816987	0.644725	0.492082	0.212256	0.093629			3.77333	0.734614	0.660924	0.561438	0.353753	0.289517			3.77333	1.01584	0.827463	0.517157	0.231251	0.097639			3.77333	0.648718	0.377211	0.155523	0.016346	0.937619
3.77683	0.815944	0.648384	0.503607	0.215503	0.095958			3.77667	0.734966	0.654615	0.553322	0.356004	0.290841			3.77667	1.01493	0.830458	0.520236	0.232519	0.094047			3.77667	0.653401	0.373929	0.146402	0.037826	0.92427
3.78017	0.814785	0.648819	0.490382	0.211291	0.100807			3.78017	0.735645	0.663857	0.557253	0.34779	0.289613			3.78033	1.01137	0.81896	0.51294	0.232337	0.096131			3.78033	0.651465	0.377171	0.141023	0.026286	0.935831
3.7835	0.820139	0.644737	0.493594	0.20844	0.096975			3.7835	0.738233	0.661069	0.550981	0.352339	0.286298			3.78317	1.01581	0.820616	0.51573	0.232324	0.092806			3.78317	0.648349	0.379563	0.14957	0.02033	0.939182
3.787	0.816294	0.64487	0.491895	0.209288	0.098703			3.78683	0.737354	0.66581	0.55004	0.35129	0.284073			3.78683	1.01961	0.829979	0.520229	0.229206	0.092557			3.78683	0.652053	0.384724	0.156373	0.02313	0.926238
3.79033	0.819828	0.648916	0.504919	0.213092	0.099832			3.79033	0.73364	0.66297	0.556544	0.351664	0.29214			3.79	1.0186	0.834551	0.526256	0.229979	0.09503			3.79	0.651493	0.377309	0.150527	0.030861	0.929174
3.7935	0.81785	0.646276	0.494556	0.212882	0.097083			3.79333	0.730861	0.661138	0.559134	0.355026	0.290901			3.79333	1.01157	0.824757	0.515523	0.229864	0.09363			3.79333	0.652312	0.371898	0.142446	0.030424	0.939328
3.79683	0.821435	0.648432	0.485518	0.210348	0.09358			3.79683	0.741318	0.657919	0.554465	0.3547	0.284178			3.79683	1.01741	0.83211	0.523507	0.222755	0.094593			3.79683	0.649648	0.384258	0.149035	0.018521	0.930216
3.80017	0.819131	0.642554	0.493618	0.211276	0.098766			3.80017	0.734573	0.664072	0.551744	0.34971	0.283299			3.80017	1.01836	0.826666	0.520012	0.232075	0.093764			3.80017	0.650531	0.382196	0.155611	0.021771	0.943703
3.8035	0.823089	0.648253	0.508501	0.211283	0.099617			3.8035	0.73955	0.65801	0.550569	0.351345	0.289767			3.8035	1.01711	0.837019	0.523602	0.234062	0.094552			3.8035	0.65256	0.374438	0.157649	0.029763	0.942769
3.807	0.815013	0.646049	0.495234	0.208917	0.101571			3.80683	0.739736	0.655582	0.551941	0.350408	0.293828			3.80683	1.02194	0.832664	0.521385	0.220322	0.092644			3.80683	0.656469	0.371679	0.142088	0.04284	0.93432
3.81	0.817488	0.647906	0.486767	0.213825	0.100855			3.81	0.740213	0.659007	0.550568	0.35214	0.285263			3.81	1.02163	0.828802	0.519572	0.224156	0.093819			3.81	0.653814	0.379776	0.15048	0.022572	0.935179
3.8135	0.81619	0.647491	0.49732	0.217709	0.098217			3.81333	0.735372	0.663936	0.553551	0.35431	0.287265			3.81333	1.01817	0.830381	0.51875	0.232212	0.093516			3.81333	0.648034	0.379423	0.158333	0.016141	0.945409
3.81683	0.81941	0.644871	0.505812	0.213606	0.097877			3.81683	0.738766	0.655968	0.553144	0.356438	0.292433			3.81683	1.01735	0.83661	0.525174	0.222181	0.097927			3.81683	0.65357	0.372262	0.146521	0.023702	0.93634
3.82017	0.816632	0.649319	0.496902	0.215587	0.100483			3.82017	0.735722	0.659395	0.554201	0.350634	0.286722			3.82017	1.02353	0.82726	0.518999	0.222546	0.093576			3.82017	0.652511	0.371983	0.145922	0.033788	0.936408
3.8235	0.818226	0.65321	0.496625	0.214641	0.098095			3.8235	0.738435	0.662598	0.554971	0.355305	0.289482			3.82333	1.01762	0.82503	0.516471	0.231144	0.095959			3.82333	0.653901	0.376754	0.145917	0.021787	0.936126
3.827	0.820698	0.642976	0.499031	0.212603	0.090471			3.82667	0.744123	0.657885	0.555821	0.353857	0.292414			3.82683	1.02072	0.84295	0.524865	0.218514	0.092965			3.82683	0.654144	0.385707	0.155366	0.015718	0.940121
3.83	0.820154	0.644388	0.499461	0.213964	0.099943			3.83	0.736931	0.659643	0.550439	0.345991	0.290073			3.83	1.02086	0.835031	0.522419	0.226706	0.092746			3.83	0.653532	0.377379	0.154979	0.026467	0.939751
3.8335	0.813646	0.652416	0.492444	0.218645	0.100057			3.8335	0.734455	0.663373	0.548768	0.353286	0.295505			3.83333	1.01656	0.831663	0.5156	0.231579	0.099136			3.83333	0.656926	0.371646	0.147401	0.033386	0.949035
3.83683	0.812306	0.649498	0.491623	0.218424	0.100626			3.8365	0.73777	0.661549	0.553827	0.357168	0.29015			3.83683	1.0209	0.830213	0.520576	0.226787	0.101914			3.83683	0.657708	0.375348	0.149243	0.02172	0.945286
3.84017	0.816061	0.647334	0.498143	0.218726	0.097949			3.84017	0.737506	0.663655	0.546493	0.350518	0.281238			3.84017	1.01451	0.831433	0.526328	0.22567	0.092313			3.84017	0.652032	0.384213	0.162141	0.014371	0.94018
3.84367	0.809655	0.648962	0.503005	0.214925	0.101925			3.84333	0.729695	0.663806	0.553045	0.352599	0.286293			3.84333	1.02112	0.829239	0.522089	0.228343	0.096617			3.84333	0.648033	0.373579	0.158627	0.030588	0.950061
3.84667	0.815175	0.647462	0.494093	0.218543	0.096676			3.84667	0.738273	0.657766	0.552885	0.358364	0.29603			3.84667	1.01859	0.832586	0.521402	0.231446	0.0944			3.84667	0.653604	0.373638	0.150303	0.032254	0.950719
3.85017	0.813783	0.648536	0.494808	0.219073	0.103026			3.85	0.738925	0.65402	0.551066	0.347781	0.283488			3.85	1.01839	0.833592	0.523303	0.223826	0.094606			3.85	0.658813	0.377629	0.150745	0.031588	0.942823
3.8535	0.813507	0.648625	0.499319	0.216551	0.09833			3.8535	0.734659	0.668113	0.554344	0.353482	0.284915			3.85317	1.02061	0.823175	0.52052	0.229022	0.095675			3.85317	0.65411	0.38468	0.158681	0.013215	0.939044
3.85683	0.808599	0.648785	0.501493	0.209228	0.093958			3.85683	0.738578	0.65739	0.553856	0.358467	0.296593			3.85683	1.01781	0.831991	0.524815	0.232933	0.102276			3.85683	0.65126	0.371529	0.167057	0.021002	0.95063
3.86017	0.808727	0.64954	0.493191	0.211121	0.098339			3.86	0.737622	0.658541	0.553573	0.352081	0.292594			3.86017	1.02103	0.828955	0.523211	0.227938	0.092176			3.86017	0.656326	0.372907	0.149991	0.031383	0.936426
3.86367	0.81119	0.649244	0.492696	0.219168	0.101366			3.86333	0.729339	0.665635	0.551602	0.353634	0.285495			3.86333	1.02039	0.818707	0.516924	0.230534	0.097753			3.86333	0.654971	0.385726	0.151762	0.026238	0.940573
3.86667	0.809354	0.645457	0.496295	0.219187	0.094708			3.86667	0.73664	0.661081	0.552812	0.352006	0.288064			3.86667	1.01254	0.829892	0.521698	0.225329	0.095678			3.86667	0.653435	0.379066	0.162421	0.010376	0.951514
3.87017	0.810377	0.647473	0.494614	0.217358	0.098771			3.87	0.739953	0.653509	0.551051	0.352473	0.288841			3.87	1.01752	0.832165	0.519137	0.225958	0.096494			3.87	0.653736	0.384582	0.16274	0.014185	0.940063
3.8735	0.809889	0.651899	0.498672	0.219836	0.099927			3.87317	0.737211	0.656634	0.556277	0.356576	0.291846			3.87317	1.02176	0.82822	0.520573	0.230726	0.090842			3.87317	0.656647	0.380567	0.153244	0.025502	0.930787
3.87683	0.808619	0.64771	0.492801	0.218643	0.09928			3.87683	0.736939	0.658829	0.556867	0.359553	0.289746			3.87683	1.01806	0.829602	0.520386	0.230212	0.0949			3.87683	0.658856	0.381655	0.155964	0.024809	0.943954
3.88033	0.81139	0.649422	0.496291	0.214778	0.10284			3.88017	0.732383	0.666103	0.549658	0.35182	0.282909			3.88	1.01633	0.830538	0.523124	0.231481	0.095804			3.88	0.656087	0.379463	0.16485	0.011315	0.938675
3.88333	0.811225	0.645469	0.500999	0.216791	0.100512			3.88333	0.732551	0.664252	0.551152	0.351181	0.28436			3.88333	1.02131	0.827046	0.523105	0.231468	0.093047			3.88333	0.655521	0.391377	0.168422	0.025884	0.934222
3.88683	0.809661	0.647747	0.503956	0.213376	0.101964			3.88667	0.732238	0.66219	0.562634	0.356668	0.295851			3.88667	1.0206	0.826016	0.522323	0.234847	0.102869			3.88667	0.655708	0.380051	0.157592	0.026928	0.94404
3.89017	0.810528	0.64963	0.492936	0.219204	0.097745			3.89017	0.732548	0.655237	0.562738	0.35644	0.287154			3.89017	1.01547	0.824467	0.521597	0.233054	0.094723			3.89017	0.654683	0.374011	0.149203	0.032192	0.932499
3.8935	0.808811	0.647819	0.496065	0.216614	0.099878			3.8935	0.732552	0.668783	0.555997	0.357722	0.285311			3.89317	1.01386	0.827133	0.522216	0.227488	0.096007			3.89317	0.655392	0.387769	0.154031	0.023731	0.935573
3.89683	0.811727	0.649946	0.504908	0.214248	0.09554			3.89683	0.735306	0.664232	0.564178	0.350858	0.292691			3.89683	1.0196	0.830199	0.522156	0.227583	0.096236			3.89683	0.65346	0.387605	0.171492	0.014676	0.94306
3.90033	0.811459	0.65134	0.501754	0.215458	0.095069			3.90017	0.732707	0.658472	0.555707	0.354317	0.291003			3.90017	1.02593	0.834234	0.527317	0.22947	0.095926			3.90017	0.652694	0.3788	0.151818	0.029282	0.932296
3.90333	0.8105	0.650297	0.498239	0.21674	0.102393			3.90333	0.731417	0.656465	0.564734	0.352123	0.293132			3.90333	1.01491	0.829324	0.5243	0.228244	0.097083			3.90333	0.657409	0.379866	0.146266	0.029661	0.930323
3.90683	0.81058	0.650757	0.492103	0.215002	0.101907			3.90667	0.729376	0.672873	0.560386	0.354057	0.284939			3.90667	1.01617	0.828701	0.52604	0.232968	0.099469			3.90667	0.661151	0.383518	0.155878	0.015475	0.943019
3.91017	0.812858	0.653605	0.504589	0.216051	0.094089			3.91017	0.733129	0.662366	0.558529	0.358491	0.291709			3.91017	1.0152	0.829207	0.526209	0.228859	0.092545			3.91017	0.656007	0.388264	0.163632	0.020084	0.935919
3.9135	0.810761	0.649263	0.504399	0.218202	0.101753			3.9135	0.73257	0.662674	0.559128	0.356433	0.296178			3.9135	1.02076	0.82857	0.522503	0.232509	0.094685			3.9135	0.658667	0.381839	0.15207	0.032768	0.928421
3.917	0.8082	0.652671	0.501203	0.217306	0.101779			3.91683	0.729479	0.667722	0.563764	0.356656	0.297901			3.91683	1.01671	0.825822	0.522733	0.233976	0.102633			3.91683	0.658579	0.376914	0.146807	0.028851	0.946944
3.92033	0.811267	0.651353	0.492658	0.214725	0.098393			3.92033	0.735313	0.661981	0.562018	0.355826	0.285959			3.92	1.01798	0.827241	0.522242	0.23329	0.095345			3.92	0.660138	0.382856	0.154258	0.024866	0.949373
3.92333	0.816302	0.650464	0.500792	0.216254	0.094806			3.92333	0.736718	0.661174	0.557641	0.356389	0.289905			3.92333	1.02105	0.832265	0.525298	0.230949	0.096842			3.92333	0.656613	0.389589	0.159188	0.019849	0.937326
3.92683	0.815374	0.647457	0.503952	0.219506	0.104371			3.92683	0.726384	0.666045	0.557556	0.356027	0.29928			3.92683	1.01804	0.833422	0.522346	0.235891	0.101144			3.92683	0.653856	0.386603	0.153244	0.033249	0.942327
3.93017	0.810684	0.650325	0.493415	0.215057	0.097795			3.93017	0.735212	0.656112	0.563835	0.360672	0.303233			3.93017	1.02075	0.829869	0.522963	0.232653	0.094141			3.93017	0.661288	0.38224	0.151203	0.034058	0.933431
3.9335	0.819057	0.652482	0.492254	0.213876	0.09899			3.9335	0.733798	0.663993	0.563466	0.353733	0.286791			3.9335	1.01728	0.826388	0.524447	0.224554	0.098973			3.9335	0.661163	0.390338	0.149427	0.022213	0.9296
3.937	0.820025	0.648756	0.504814	0.218343	0.100178			3.93683	0.735998	0.666012	0.563033	0.354354	0.293029			3.93683	1.01828	0.834118	0.523315	0.231929	0.098286			3.93683	0.657923	0.387987	0.164091	0.017797	0.950095
3.94	0.823975	0.653811	0.512248	0.216823	0.097402			3.94	0.733355	0.661965	0.563571	0.356411	0.295553			3.94	1.01983	0.829496	0.530585	0.236259	0.098389			3.94	0.658786	0.384286	0.160034	0.027824	0.944621
3.9435	0.815168	0.6524	0.502235	0.217643	0.100358			3.94333	0.740074	0.65602	0.559393	0.355056	0.295453			3.94333	1.02183	0.834202	0.527925	0.22572	0.094499			3.94333	0.663443	0.382059	0.145447	0.04454	0.930367
3.94683	0.817597	0.648568	0.496619	0.216091	0.105769			3.94683	0.729542	0.670264	0.562094	0.354568	0.292835			3.94683	1.0163	0.827318	0.523275	0.229407	0.100615			3.94683	0.658684	0.392028	0.1501	0.021765	0.948707
3.95017	0.822586	0.651647	0.504566	0.21892	0.100512			3.95017	0.737513	0.661677	0.554558	0.355142	0.291294			3.95017	1.01899	0.832979	0.529975	0.233939	0.096157			3.95017	0.661251	0.390279	0.162793	0.013979	0.951608
3.9535	0.822181	0.64596	0.511599	0.219578	0.102411			3.9535	0.739545	0.664421	0.553285	0.356706	0.295752			3.9535	1.02082	0.838388	0.529767	0.230709	0.094455			3.9535	0.662346	0.388712	0.154589	0.025681	0.936196
3.957	0.814967	0.654741	0.502039	0.218014	0.102935			3.95667	0.733203	0.663001	0.558779	0.357774	0.294598			3.95667	1.02703	0.835841	0.524085	0.230326	0.095268			3.95667	0.662997	0.38709	0.14736	0.038464	0.935303
3.96	0.820307	0.653961	0.497911	0.216435	0.09703			3.95983	0.734098	0.668168	0.561443	0.357963	0.289666			3.96	1.01909	0.826483	0.525762	0.231265	0.099941			3.96	0.666446	0.382446	0.150552	0.024176	0.954241
3.96367	0.823025	0.65037	0.502964	0.219971	0.098223			3.9635	0.744654	0.664743	0.553274	0.36153	0.291425			3.96333	1.02875	0.841911	0.531144	0.231476	0.094593			3.96333	0.663357	0.388751	0.155192	0.020986	0.94294
3.9665	0.82503	0.646538	0.513274	0.220363	0.093074			3.9665	0.739229	0.661576	0.553807	0.362722	0.289463			3.9665	1.02352	0.839003	0.533908	0.226886	0.093314			3.9665	0.662712	0.391135	0.15714	0.028498	0.946562
3.97017	0.821656	0.654334	0.505159	0.220617	0.0964			3.97	0.732631	0.664819	0.559088	0.357056	0.296381			3.97017	1.02248	0.83706	0.526496	0.225937	0.095532			3.97017	0.661439	0.376951	0.155308	0.03896	0.951827
3.97367	0.817539	0.651315	0.497154	0.217334	0.10431			3.9735	0.740822	0.662221	0.556884	0.358912	0.288701			3.9735	1.01971	0.842437	0.529917	0.228693	0.096467			3.9735	0.669049	0.388591	0.141732	0.039602	0.945923
3.97667	0.820266	0.652752	0.503425	0.223236	0.105161			3.97667	0.740092	0.668475	0.556739	0.361111	0.287589			3.97667	1.02504	0.836608	0.531046	0.232106	0.091816			3.97667	0.666395	0.390169	0.150495	0.020998	0.947156
3.98017	0.820474	0.652609	0.508576	0.221381	0.104659			3.98	0.737674	0.668115	0.555345	0.357583	0.298612			3.98	1.01905	0.839281	0.528963	0.238846	0.099059			3.98	0.659768	0.382016	0.164317	0.023849	0.957377
3.9835	0.819385	0.649276	0.506392	0.219988	0.101766			3.9835	0.740522	0.657459	0.55472	0.359114	0.293478			3.9835	1.02516	0.838649	0.530593	0.22903	0.094653			3.9835	0.666273	0.378744	0.147844	0.037398	0.950678
3.98683	0.818302	0.654314	0.497117	0.221115	0.100824			3.98683	0.735991	0.662634	0.556732	0.359012	0.293528			3.9865	1.02733	0.839613	0.529773	0.224148	0.095807			3.9865	0.668265	0.381437	0.147451	0.04438	0.94473
3.99017	0.825568	0.657849	0.507547	0.223349	0.095737			3.99017	0.738233	0.668453	0.556749	0.356161	0.298017			3.99017	1.02093	0.836831	0.534285	0.236162	0.097054			3.99017	0.666787	0.384423	0.160877	0.013314	0.959612
3.99367	0.820249	0.651218	0.508539	0.218249	0.101594			3.9935	0.743943	0.655401	0.551458	0.357971	0.290537			3.99333	1.02197	0.838691	0.532165	0.237778	0.093883			3.99333	0.663641	0.385819	0.160989	0.025314	0.957322
3.99667	0.819611	0.65543	0.50271	0.217504	0.103684			3.99667	0.739577	0.662954	0.556521	0.361925	0.298503			3.99667	1.02346	0.842964	0.529958	0.230451	0.095244			3.99667	0.663875	0.378838	0.151841	0.036424	0.953418
4.00017	0.816894	0.656093	0.506042	0.226046	0.107346			4	0.736018	0.667993	0.560017	0.35988	0.298018			4	1.0247	0.831241	0.52715	0.240434	0.098513			4	0.666876	0.381831	0.153672	0.028547	0.957622
4.0035	0.821102	0.651933	0.505749	0.222497	0.099294			4.0035	0.745909	0.663302	0.551519	0.363449	0.296475			4.0035	1.02448	0.837467	0.527527	0.231794	0.092733			4.0035	0.672672	0.38518	0.158557	0.018344	0.954842
4.00683	0.818924	0.651509	0.508957	0.220541	0.10305			4.00683	0.735237	0.662082	0.551054	0.358778	0.294965			4.0065	1.02484	0.848925	0.534545	0.228453	0.09944			4.0065	0.66949	0.387519	0.162692	0.018377	0.950958
4.01033	0.813628	0.653479	0.503198	0.221253	0.100553			4.01017	0.739506	0.662326	0.552929	0.361311	0.304685			4.01017	1.01798	0.832518	0.525458	0.233801	0.095861			4.01017	0.667674	0.380289	0.15495	0.031586	0.956897
4.01333	0.817338	0.65617	0.503027	0.224453	0.102286			4.01367	0.741864	0.658038	0.553551	0.358325	0.293331			4.01333	1.01846	0.834828	0.525629	0.23863	0.100248			4.01333	0.668929	0.382862	0.154004	0.031824	0.965054
4.01683	0.81706	0.655785	0.504725	0.222514	0.09861			4.01667	0.744019	0.661645	0.548016	0.354533	0.287222			4.0165	1.021	0.837426	0.528779	0.233865	0.100766			4.0165	0.669686	0.389316	0.160646	0.019579	0.953509
4.02017	0.815358	0.656471	0.501492	0.215651	0.098036			4.02017	0.732822	0.668753	0.556468	0.361635	0.302941			4.02017	1.0183	0.834516	0.525754	0.232296	0.097879			4.02017	0.660253	0.396781	0.168859	0.012271	0.957681
4.0235	0.813401	0.651735	0.505121	0.218346	0.101046			4.0235	0.740118	0.660397	0.557	0.368321	0.301346			4.0235	1.0247	0.832177	0.532164	0.231885	0.09885			4.0235	0.664728	0.382578	0.165118	0.029133	0.955375
4.02683	0.810596	0.658751	0.500679	0.223766	0.104207			4.02683	0.736654	0.65895	0.556005	0.356354	0.291041			4.02683	1.02253	0.830676	0.531074	0.232986	0.095915			4.02683	0.667827	0.388552	0.15527	0.027157	0.941709
4.03033	0.814984	0.65342	0.503208	0.219785	0.099231			4.03017	0.736516	0.666442	0.55248	0.359715	0.296749			4.03	1.02201	0.828758	0.522902	0.233253	0.098387			4.03	0.663543	0.395438	0.161458	0.017535	0.94967
4.03333	0.816442	0.649762	0.503798	0.21277	0.095153			4.03317	0.735031	0.667506	0.554491	0.355202	0.295517			4.03333	1.02534	0.836636	0.525479	0.228812	0.097959			4.03333	0.662917	0.393918	0.17138	0.016224	0.958873
4.03683	0.809245	0.652355	0.505495	0.221667	0.100562			4.03667	0.739604	0.65575	0.557111	0.359709	0.296379			4.03667	1.02794	0.834164	0.526792	0.234014	0.096128			4.03667	0.665965	0.386354	0.168392	0.027454	0.946948
4.04017	0.810331	0.655117	0.506525	0.222829	0.100064			4.04017	0.734488	0.667844	0.558229	0.356289	0.301051			4.03983	1.01715	0.826212	0.52791	0.236829	0.098425			4.03983	0.666753	0.385468	0.154293	0.038983	0.941983
4.0435	0.814568	0.654016	0.502757	0.224804	0.100341			4.0435	0.740516	0.659009	0.563894	0.360513	0.302171			4.0435	1.01818	0.832527	0.529104	0.23304	0.0991			4.0435	0.665927	0.384799	0.159499	0.016744	0.955388
4.047	0.812492	0.652354	0.508044	0.224549	0.103345			4.04683	0.741643	0.658789	0.555859	0.354086	0.292904			4.04683	1.02596	0.832115	0.52924	0.227303	0.097573			4.04683	0.663696	0.398311	0.162936	0.016887	0.943214
4.05	0.811152	0.652526	0.509884	0.219711	0.101521			4.05033	0.731891	0.666504	0.558326	0.362068	0.303828			4.05033	1.0235	0.834299	0.525064	0.238106	0.095512			4.05033	0.661281	0.394501	0.169344	0.026942	0.953718
4.05333	0.80748	0.657196	0.502243	0.223444	0.102248			4.05333	0.735265	0.665491	0.562675	0.362735	0.296815			4.05333	1.01831	0.829076	0.529108	0.243909	0.09138			4.05333	0.666899	0.381902	0.161734	0.025443	0.954102
4.05683	0.812961	0.653311	0.498456	0.224531	0.098922			4.05683	0.737352	0.663536	0.557988	0.361034	0.292633			4.05683	1.0198	0.833958	0.531814	0.234291	0.098265			4.05683	0.667473	0.392352	0.157757	0.025109	0.943425
4.06017	0.811187	0.652162	0.509876	0.221642	0.099923			4.05983	0.736045	0.666272	0.551867	0.358547	0.294153			4.06017	1.02127	0.833559	0.531099	0.231764	0.099913			4.06017	0.665186	0.401531	0.17154	0.019811	0.955778
4.0635	0.813719	0.653218	0.508733	0.221791	0.100597			4.0635	0.733939	0.662552	0.562834	0.364738	0.301709			4.0635	1.01775	0.838853	0.525655	0.235903	0.098441			4.0635	0.666075	0.393257	0.170724	0.024803	0.95405
4.067	0.809352	0.654232	0.509215	0.229999	0.102811			4.06683	0.73496	0.661123	0.561307	0.358323	0.295573			4.06683	1.02651	0.834126	0.530802	0.233304	0.102419			4.06683	0.666099	0.382251	0.154411	0.034694	0.937926
4.07	0.810057	0.656081	0.501579	0.224576	0.108562			4.07	0.734587	0.668471	0.560892	0.357049	0.289127			4.07	1.02715	0.830971	0.523951	0.235814	0.100648			4.07	0.666123	0.396129	0.15525	0.033992	0.940705
4.0735	0.8138	0.654932	0.504763	0.220862	0.106556			4.07333	0.733249	0.67225	0.562676	0.36176	0.297716			4.07333	1.0226	0.835066	0.528955	0.237067	0.09991			4.07333	0.666941	0.391876	0.165063	0.014839	0.959909
4.07683	0.813353	0.652318	0.507574	0.221147	0.101793			4.07683	0.734155	0.661851	0.563308	0.362795	0.304184			4.07683	1.02368	0.835765	0.535764	0.234773	0.09736			4.07683	0.666256	0.391964	0.168422	0.021254	0.946851
4.08017	0.81118	0.658288	0.51012	0.226612	0.105786			4.07983	0.733018	0.65787	0.567612	0.36493	0.299608			4.07983	1.0268	0.834307	0.530017	0.236704	0.101313			4.07983	0.667738	0.389709	0.151735	0.034435	0.937182
4.0835	0.812172	0.656605	0.502545	0.222565	0.099876			4.08333	0.729286	0.671518	0.563742	0.357817	0.293958			4.0835	1.01925	0.832224	0.528874	0.237808	0.100244			4.0835	0.670224	0.392512	0.15193	0.027306	0.953956
4.087	0.814932	0.652568	0.505879	0.219858	0.10073			4.087	0.734317	0.664438	0.561319	0.358771	0.295801			4.08667	1.01986	0.839162	0.528448	0.236922	0.098607			4.08667	0.670459	0.396822	0.162494	0.015502	0.959044
4.09	0.81864	0.653305	0.5117	0.22794	0.099958			4.09	0.735646	0.663264	0.564674	0.363597	0.296831			4.08983	1.02355	0.841997	0.530282	0.235181	0.095437			4.08983	0.667088	0.395242	0.165993	0.018458	0.944108
4.0935	0.812722	0.65748	0.506378	0.22379	0.107446			4.09333	0.729661	0.671937	0.568854	0.363231	0.305007			4.09333	1.02414	0.830323	0.527971	0.241138	0.098489			4.09333	0.669511	0.389511	0.156043	0.031583	0.954116
4.09683	0.818289	0.656639	0.499123	0.217728	0.103736			4.09683	0.734119	0.660828	0.56751	0.36291	0.29761			4.09683	1.0226	0.836809	0.530424	0.234467	0.09873			4.09683	0.670011	0.392361	0.153717	0.028683	0.946147
4.10017	0.820171	0.653564	0.49839	0.22012	0.102357			4.10017	0.737089	0.668466	0.562477	0.36005	0.298611			4.09983	1.02346	0.840029	0.531352	0.232293	0.098007			4.09983	0.671544	0.39945	0.162468	0.019551	0.951299
4.10367	0.820815	0.654557	0.514894	0.224955	0.108005			4.1035	0.733301	0.67075	0.567824	0.366022	0.300917			4.1035	1.02211	0.833405	0.531987	0.239784	0.09497			4.1035	0.667714	0.3987	0.169959	0.025194	0.958445
4.10667	0.827057	0.657959	0.516183	0.22262	0.099208			4.10667	0.735385	0.668487	0.566158	0.361148	0.305269			4.10667	1.01826	0.837573	0.529674	0.242617	0.10361			4.10667	0.668107	0.389048	0.160234	0.038636	0.953375
4.11017	0.823964	0.660134	0.502538	0.224384	0.10599			4.11	0.733856	0.66622	0.568189	0.363873	0.298451			4.10983	1.02128	0.836738	0.529648	0.238626	0.101855			4.10983	0.67107	0.392557	0.15262	0.036489	0.944797
4.1135	0.820502	0.655441	0.502079	0.22333	0.103986			4.1135	0.732764	0.673173	0.562084	0.359858	0.297385			4.1135	1.0202	0.835067	0.531542	0.238131	0.09936			4.1135	0.672661	0.39868	0.156403	0.02222	0.954422
4.11683	0.825246	0.66262	0.513682	0.225822	0.097716			4.11683	0.735823	0.662663	0.55892	0.363184	0.30369			4.11683	1.02569	0.841945	0.53629	0.240057	0.102821			4.11683	0.670268	0.395932	0.167481	0.020014	0.960809
4.12017	0.827079	0.655849	0.512932	0.222952	0.100705			4.12017	0.739136	0.662831	0.568397	0.365257	0.307391			4.12	1.02495	0.842698	0.537172	0.239858	0.098347			4.12	0.671615	0.391971	0.152978	0.032672	0.943999
4.12367	0.816372	0.65696	0.504035	0.221848	0.108666			4.1235	0.735214	0.66907	0.569049	0.363224	0.301031			4.1235	1.02579	0.831297	0.527493	0.240327	0.093198			4.1235	0.669516	0.392023	0.147595	0.032577	0.955461
4.12667	0.823027	0.65565	0.505154	0.218267	0.10247			4.12667	0.737596	0.66811	0.564541	0.365339	0.298077			4.12667	1.02446	0.832884	0.528752	0.236656	0.102744			4.12667	0.672559	0.397739	0.162229	0.01588	0.965147
4.13017	0.821498	0.654451	0.512695	0.222106	0.10008			4.13	0.744677	0.664032	0.554947	0.363592	0.301229			4.12983	1.02643	0.84017	0.531348	0.24165	0.097896			4.12983	0.675509	0.398757	0.165432	0.024861	0.963324
4.1335	0.822516	0.657258	0.518912	0.219848	0.101353			4.1335	0.7322	0.663585	0.557631	0.367019	0.306135			4.1335	1.02733	0.840983	0.535135	0.234123	0.097615			4.1335	0.66968	0.390567	0.16304	0.035363	0.949851
4.13683	0.821071	0.655964	0.506076	0.227454	0.099096			4.13683	0.739548	0.668537	0.559609	0.368117	0.30053			4.13683	1.02586	0.837819	0.528615	0.238767	0.09877			4.13683	0.67598	0.391317	0.1521	0.033044	0.962138
4.14033	0.820808	0.657268	0.507728	0.222282	0.101721			4.14017	0.741188	0.664798	0.555859	0.364805	0.297882			4.14017	1.02307	0.848855	0.539396	0.232084	0.099029			4.14017	0.679742	0.401058	0.156313	0.023611	0.951929
4.14367	0.825124	0.656065	0.51126	0.225416	0.104521			4.14367	0.739289	0.669619	0.559336	0.363272	0.304271			4.14367	1.02646	0.839449	0.532325	0.243642	0.102082			4.14367	0.67336	0.398714	0.166341	0.024458	0.967488
4.14683	0.828607	0.658457	0.517772	0.22664	0.108939			4.14667	0.739444	0.669189	0.560657	0.365763	0.307211			4.14667	1.02783	0.841419	0.536453	0.244342	0.103321			4.14667	0.673148	0.387281	0.16089	0.0266	0.966568
4.15017	0.823192	0.657853	0.50683	0.224866	0.105653			4.15017	0.743664	0.66145	0.558625	0.367604	0.297727			4.15017	1.02644	0.85033	0.536101	0.231347	0.09964			4.15017	0.678107	0.391177	0.150631	0.041686	0.958343
4.1535	0.822602	0.65241	0.504445	0.227243	0.105977			4.1535	0.739994	0.671005	0.558832	0.364503	0.296976			4.1535	1.0278	0.838693	0.533497	0.235716	0.096736			4.1535	0.677985	0.401987	0.15842	0.026498	0.965016
4.15683	0.82685	0.658036	0.51917	0.225627	0.100768			4.15683	0.743237	0.663011	0.560056	0.369476	0.305872			4.15683	1.02035	0.843131	0.536438	0.243527	0.101731			4.15683	0.677472	0.394578	0.168178	0.019297	0.966229
4.16033	0.823988	0.655304	0.511817	0.225091	0.102358			4.16017	0.743484	0.657988	0.554343	0.365299	0.304158			4.16017	1.03198	0.845246	0.542702	0.234182	0.099086			4.16017	0.676777	0.391726	0.161704	0.034366	0.957817
4.16333	0.823064	0.654121	0.509503	0.224691	0.105321			4.16333	0.740315	0.662877	0.55487	0.364877	0.299266			4.16333	1.03723	0.838788	0.534442	0.231961	0.0965			4.16333	0.678089	0.392143	0.154113	0.04974	0.956447
4.16683	0.819756	0.658117	0.509353	0.229053	0.107934			4.16667	0.741731	0.667605	0.556246	0.36433	0.303305			4.16667	1.0255	0.839497	0.533424	0.237408	0.102041			4.16667	0.674748	0.394379	0.165269	0.021942	0.966872
4.17017	0.824134	0.653528	0.519009	0.226941	0.102681			4.17017	0.744018	0.661548	0.557435	0.366882	0.304488			4.17017	1.03037	0.849087	0.533688	0.23886	0.097415			4.17017	0.677392	0.396713	0.1676	0.019235	0.960767
4.1735	0.820874	0.653758	0.511769	0.225541	0.106273			4.1735	0.736055	0.662729	0.552199	0.363652	0.299926			4.1735	1.02833	0.841373	0.539248	0.238065	0.099028			4.1735	0.673037	0.395772	0.159829	0.029209	0.957555
4.17683	0.819576	0.658718	0.512242	0.228175	0.105408			4.17667	0.735891	0.668837	0.556992	0.363255	0.299829			4.17683	1.02489	0.8379	0.529166	0.240119	0.100557			4.17683	0.680121	0.388096	0.157943	0.029615	0.965676
4.18033	0.820792	0.660014	0.508775	0.229688	0.104027			4.18033	0.741757	0.663221	0.554925	0.366415	0.294858			4.18	1.02481	0.83956	0.534744	0.238862	0.101251			4.18	0.678089	0.396319	0.160921	0.019647	0.971088
4.18333	0.81836	0.654903	0.505495	0.224684	0.102782			4.18333	0.742812	0.660587	0.553452	0.367959	0.301583			4.18333	1.02975	0.851358	0.53606	0.232177	0.100882			4.18333	0.677062	0.398214	0.170017	0.015513	0.963356
4.18683	0.814419	0.655243	0.510384	0.22043	0.105489			4.1865	0.739107	0.665397	0.561197	0.364427	0.304815			4.18683	1.02997	0.837766	0.536195	0.244646	0.102746			4.18683	0.669809	0.393581	0.166547	0.026394	0.972437
4.19017	0.813296	0.656668	0.506477	0.22407	0.105417			4.19017	0.741581	0.665493	0.561657	0.367443	0.30036			4.19017	1.02957	0.844128	0.533399	0.2436	0.09964			4.19017	0.679945	0.391159	0.16102	0.037655	0.967843
4.1935	0.812095	0.657586	0.503694	0.23006	0.107435			4.19333	0.743312	0.664589	0.556714	0.367745	0.297624			4.19333	1.03181	0.844441	0.535677	0.236055	0.103241			4.19333	0.677024	0.397542	0.16261	0.023728	0.96311
4.19667	0.809562	0.657457	0.504876	0.229431	0.105971			4.19667	0.734227	0.667733	0.556921	0.36166	0.303756			4.19683	1.02602	0.840071	0.532468	0.239029	0.102523			4.19683	0.670082	0.402591	0.179729	0.013715	0.971481
4.20033	0.818679	0.655383	0.512361	0.221713	0.101783			4.2	0.732564	0.666578	0.556207	0.368583	0.308062			4.2	1.02371	0.84167	0.533547	0.247282	0.09943			4.2	0.67706	0.399514	0.176023	0.023274	0.973326
4.2035	0.810876	0.657022	0.508561	0.224071	0.103877			4.20317	0.740688	0.665189	0.560798	0.367534	0.302766			4.20317	1.02848	0.840566	0.53627	0.241606	0.107295			4.20317	0.67655	0.393946	0.166565	0.029363	0.965347
4.20683	0.812459	0.660406	0.511322	0.230952	0.104383			4.2065	0.740568	0.671169	0.554152	0.36444	0.294724			4.20683	1.02027	0.833445	0.531461	0.243021	0.095407			4.20683	0.677847	0.400574	0.163318	0.02319	0.960146
4.21017	0.815663	0.657455	0.505633	0.221734	0.1013			4.21017	0.74005	0.670541	0.563041	0.368712	0.309624			4.21017	1.02705	0.83856	0.53575	0.236439	0.099792			4.21017	0.680794	0.401165	0.17496	0.014327	0.967716
4.2135	0.814099	0.657401	0.513747	0.222119	0.099845			4.2135	0.735799	0.659994	0.565833	0.367903	0.305271			4.21333	1.02713	0.842618	0.535674	0.235434	0.098903			4.21333	0.678673	0.395395	0.176564	0.020161	0.957131
4.217	0.814666	0.655386	0.513846	0.223456	0.108957			4.21683	0.736196	0.671057	0.563633	0.366462	0.302465			4.21667	1.02748	0.839359	0.532091	0.242554	0.103753			4.21667	0.674117	0.393618	0.164101	0.029825	0.954758
4.22	0.81444	0.661745	0.51121	0.225891	0.106176			4.22	0.739866	0.671416	0.564892	0.370671	0.298806			4.22	1.02719	0.840033	0.537471	0.241329	0.100803			4.22	0.680755	0.397977	0.158949	0.024394	0.964882
4.2235	0.815461	0.658283	0.509058	0.225887	0.106571			4.22333	0.738242	0.664095	0.560262	0.370735	0.301556			4.22317	1.022	0.840893	0.532706	0.240318	0.096581			4.22317	0.676207	0.403494	0.169801	0.016555	0.96974
4.22683	0.816695	0.656541	0.513495	0.224204	0.103209			4.22683	0.728175	0.668953	0.56095	0.36534	0.306174			4.22683	1.02998	0.840138	0.534653	0.241266	0.101532			4.22683	0.673833	0.409071	0.169833	0.029406	0.954524
4.23017	0.812312	0.656772	0.513156	0.223337	0.105643			4.23017	0.738304	0.670268	0.568583	0.369352	0.30465			4.23017	1.02289	0.837826	0.535757	0.24779	0.106305			4.23017	0.676844	0.397734	0.170129	0.033029	0.965861
4.23367	0.817599	0.660677	0.508028	0.226265	0.109076			4.2335	0.740481	0.672405	0.560756	0.367059	0.298397			4.23333	1.02354	0.832791	0.533826	0.241257	0.099823			4.23333	0.679619	0.396126	0.161997	0.028534	0.95824
4.23667	0.813748	0.660664	0.507162	0.225771	0.107602			4.237	0.732135	0.671779	0.562194	0.368415	0.305527			4.23667	1.02674	0.834934	0.533549	0.233231	0.096763			4.23667	0.679767	0.410455	0.166966	0.021948	0.958352
4.24017	0.819542	0.656388	0.517046	0.228054	0.104923			4.24	0.729718	0.6702	0.570821	0.372576	0.313236			4.24	1.0236	0.840008	0.532012	0.240111	0.100578			4.24	0.676329	0.404918	0.177908	0.019363	0.966537
4.2435	0.818438	0.658039	0.520003	0.225098	0.107077			4.2435	0.7338	0.660671	0.56698	0.366522	0.305826			4.24317	1.0296	0.832945	0.536156	0.24394	0.099572			4.24317	0.677389	0.396022	0.169278	0.03411	0.961982
4.24683	0.815796	0.657682	0.513539	0.229539	0.106936			4.24683	0.734141	0.67277	0.566609	0.366753	0.295709			4.24683	1.03035	0.833457	0.535309	0.242334	0.102193			4.24683	0.678014	0.401887	0.158583	0.034119	0.952275
4.25017	0.814799	0.661266	0.510522	0.227405	0.104109			4.25017	0.733124	0.673959	0.570624	0.370976	0.302822			4.25017	1.02306	0.838923	0.536053	0.244247	0.101919			4.25017	0.678209	0.403025	0.164584	0.020942	0.9645
4.25367	0.81511	0.661288	0.514853	0.227389	0.103635			4.2535	0.734919	0.662732	0.571219	0.365209	0.30542			4.25333	1.0247	0.846144	0.538199	0.240802	0.103475			4.25333	0.677842	0.39934	0.171268	0.021198	0.962676
4.25667	0.821289	0.659003	0.514458	0.231044	0.104891			4.25667	0.735324	0.66454	0.568287	0.369894	0.305986			4.25667	1.03126	0.841043	0.539269	0.237336	0.1044			4.25667	0.680094	0.399124	0.163016	0.035972	0.943021
4.26017	0.816866	0.659367	0.511883	0.229625	0.106088			4.26	0.732462	0.674077	0.571605	0.369177	0.303022			4.26	1.02805	0.837188	0.537054	0.241564	0.099506			4.26	0.679787	0.406024	0.156658	0.034695	0.96419
4.2635	0.817252	0.663126	0.507444	0.224497	0.105251			4.26317	0.737285	0.675536	0.571065	0.372983	0.30183			4.26317	1.02775	0.8376	0.534464	0.243546	0.103001			4.26317	0.681619	0.402512	0.163229	0.018971	0.96639
4.26683	0.819596	0.657503	0.520431	0.226153	0.10907			4.26683	0.737931	0.665767	0.566419	0.370733	0.309277			4.26683	1.02763	0.843085	0.539957	0.24035	0.097531			4.26683	0.680969	0.409867	0.173608	0.024019	0.956526
4.27033	0.822179	0.659359	0.522978	0.233222	0.107288			4.27017	0.733911	0.67118	0.5736	0.367824	0.309418			4.27017	1.02289	0.841937	0.541466	0.244981	0.106007			4.27017	0.678602	0.39934	0.163438	0.032011	0.958091
4.27333	0.823574	0.660315	0.51217	0.227862	0.105399			4.27333	0.732846	0.670656	0.571157	0.373381	0.305801			4.27333	1.02174	0.841927	0.537657	0.239121	0.103264			4.27333	0.68182	0.396909	0.155677	0.038676	0.965154
4.27683	0.824256	0.663609	0.504469	0.220392	0.104458			4.27667	0.736131	0.669042	0.564607	0.366175	0.301947			4.27667	1.02738	0.845977	0.537477	0.23438	0.101627			4.27667	0.684424	0.413328	0.158324	0.024631	0.954573
4.28017	0.820387	0.661776	0.514391	0.228857	0.107717			4.28017	0.735385	0.674456	0.567563	0.368942	0.309647			4.28017	1.02451	0.839773	0.534647	0.240529	0.100604			4.28017	0.679985	0.409901	0.170416	0.023881	0.964772
4.2835	0.829322	0.658891	0.524941	0.229526	0.106369			4.2835	0.736396	0.666057	0.571699	0.372956	0.309729			4.2835	1.02922	0.850468	0.543951	0.243749	0.102843			4.2835	0.68295	0.403377	0.166616	0.034582	0.967195
4.28683	0.821809	0.661727	0.508912	0.225801	0.104122			4.28683	0.739553	0.671781	0.568532	0.368168	0.299026			4.28667	1.02831	0.845323	0.540615	0.237514	0.100888			4.28667	0.684096	0.400854	0.159286	0.039438	0.947826
4.29033	0.82456	0.661493	0.509879	0.226918	0.112007			4.29	0.73607	0.675584	0.565383	0.370954	0.300698			4.29017	1.02542	0.84141	0.536001	0.242707	0.10337			4.29017	0.683838	0.406264	0.166229	0.022431	0.97007
4.29333	0.822756	0.663919	0.517576	0.230265	0.103697			4.29367	0.741824	0.664714	0.567558	0.370918	0.308103			4.29333	1.02468	0.842717	0.539758	0.247849	0.102732			4.29333	0.682186	0.40537	0.171846	0.025707	0.968763
4.29683	0.833382	0.655662	0.522494	0.231271	0.102961			4.2965	0.739622	0.664224	0.570109	0.371302	0.312921			4.29667	1.03425	0.849623	0.542277	0.236266	0.101991			4.29667	0.681905	0.40011	0.159932	0.037275	0.959528
4.30017	0.823571	0.663222	0.510268	0.23231	0.107279			4.30017	0.738646	0.675545	0.564232	0.367997	0.30235			4.30017	1.02875	0.846804	0.537953	0.240096	0.100025			4.30017	0.683954	0.396407	0.157269	0.03609	0.95675
4.3035	0.825527	0.659651	0.51332	0.224036	0.102091			4.3035	0.740137	0.672908	0.563747	0.366158	0.305777			4.3035	1.02671	0.844225	0.537706	0.243278	0.104805			4.3035	0.688984	0.405234	0.160548	0.018632	0.969394
4.30683	0.8277	0.65993	0.521081	0.227667	0.10473			4.30667	0.739791	0.66821	0.565791	0.374	0.312462			4.30667	1.02733	0.847367	0.540435	0.243427	0.103363			4.30667	0.68684	0.405553	0.16886	0.02098	0.962523
4.31	0.824012	0.65541	0.525131	0.229073	0.106037			4.31	0.737917	0.669923	0.56394	0.370503	0.307903			4.31033	1.02904	0.843198	0.540669	0.246481	0.100783			4.31033	0.682097	0.400171	0.164097	0.033379	0.972668
4.31333	0.823388	0.661749	0.518706	0.232702	0.107447			4.31333	0.738093	0.672143	0.563718	0.374208	0.308917			4.31333	1.03114	0.845089	0.536525	0.24055	0.104121			4.31333	0.687267	0.401846	0.157544	0.034991	0.972274
4.31683	0.824767	0.662967	0.511051	0.228122	0.108967			4.3165	0.745257	0.672189	0.564256	0.369745	0.307991			4.3165	1.02681	0.845177	0.537274	0.241212	0.103496			4.3165	0.689782	0.403195	0.161892	0.020922	0.972692
4.32017	0.822242	0.65638	0.519887	0.232589	0.106687			4.31983	0.744586	0.665822	0.556982	0.370278	0.309248			4.32017	1.03089	0.852873	0.540201	0.23933	0.094581			4.32017	0.685133	0.40801	0.167531	0.022573	0.964589
4.3235	0.829357	0.66161	0.523536	0.227203	0.109362			4.3235	0.744016	0.666428	0.564049	0.37432	0.313939			4.3235	1.0307	0.845603	0.542484	0.244712	0.10082			4.3235	0.684405	0.398812	0.168874	0.038743	0.974739
4.327	0.822732	0.659621	0.519442	0.227993	0.103872			4.32683	0.740643	0.668628	0.5606	0.372363	0.308674			4.32667	1.02751	0.848415	0.541014	0.240954	0.102113			4.32667	0.687599	0.390903	0.165104	0.03798	0.973083
4.33	0.825927	0.660371	0.514025	0.2313	0.109899			4.33	0.743875	0.665701	0.561428	0.373054	0.306634			4.33	1.02796	0.852736	0.542718	0.238303	0.101098			4.33	0.686992	0.409819	0.162554	0.032074	0.971646
4.3335	0.821261	0.66158	0.524478	0.232166	0.110534			4.33333	0.740393	0.669885	0.568632	0.369726	0.311802			4.33333	1.02754	0.844485	0.541344	0.242598	0.100669			4.33333	0.681911	0.409816	0.172812	0.022038	0.979226
4.33683	0.824252	0.660576	0.522934	0.227055	0.104708			4.33683	0.739028	0.659783	0.564334	0.373856	0.313554			4.3365	1.02865	0.844492	0.540816	0.250724	0.105335			4.3365	0.68582	0.399464	0.169927	0.032762	0.974029
4.34017	0.819507	0.659682	0.512577	0.23256	0.105661			4.34017	0.738342	0.674058	0.560763	0.37105	0.304089			4.34017	1.02867	0.84391	0.538113	0.236915	0.10766			4.34017	0.689611	0.403903	0.157953	0.037107	0.96311
4.3435	0.815723	0.661808	0.514799	0.231164	0.106136			4.3435	0.742474	0.671399	0.559499	0.376792	0.302903			4.34333	1.03049	0.842601	0.539669	0.23934	0.104961			4.34333	0.687312	0.409886	0.165221	0.018187	0.968644
4.347	0.819517	0.663476	0.51402	0.227426	0.108799			4.34683	0.746888	0.659893	0.556944	0.375496	0.305086			4.34667	1.02805	0.849153	0.542948	0.243304	0.103423			4.34667	0.689076	0.40823	0.177361	0.014448	0.978843
4.35	0.817946	0.658949	0.521298	0.229536	0.106819			4.35	0.743272	0.666598	0.560974	0.368368	0.311653			4.35	1.03316	0.850909	0.547321	0.241372	0.105643			4.35	0.691544	0.4021	0.168484	0.039508	0.97146
4.3535	0.816244	0.662041	0.51378	0.229698	0.108364			4.35333	0.740426	0.671108	0.559467	0.369562	0.310344			4.35333	1.0288	0.841755	0.538049	0.243961	0.102101			4.35333	0.68831	0.405281	0.167237	0.030447	0.979273
4.35683	0.816398	0.658789	0.514141	0.232688	0.106281			4.35683	0.748181	0.668776	0.556896	0.373353	0.305738			4.3565	1.032	0.839852	0.535174	0.240527	0.101612			4.3565	0.685737	0.40633	0.171398	0.014871	0.977436
4.36017	0.814957	0.661563	0.51266	0.233291	0.107938			4.36017	0.738928	0.666208	0.558632	0.368477	0.309529			4.36017	1.03296	0.845226	0.543197	0.237868	0.103779			4.36017	0.685296	0.41379	0.17435	0.017785	0.969016
4.36367	0.818093	0.660869	0.524636	0.232353	0.109475			4.3635	0.740235	0.676687	0.56506	0.3754	0.317845			4.3635	1.02984	0.839837	0.544029	0.244097	0.103956			4.3635	0.683344	0.404759	0.17886	0.020867	0.972424
4.36667	0.813594	0.661718	0.523947	0.228837	0.112355			4.36667	0.740823	0.668778	0.563761	0.380017	0.309099			4.36667	1.02768	0.840123	0.538818	0.24698	0.105953			4.36667	0.688099	0.399703	0.167369	0.033748	0.977127
4.37017	0.817309	0.6629	0.514763	0.231886	0.103394			4.37	0.746765	0.667436	0.557292	0.372062	0.30327			4.37	1.02901	0.840071	0.538916	0.238752	0.10038			4.37	0.685648	0.404769	0.167736	0.025942	0.961161
4.3735	0.817408	0.66195	0.512824	0.233973	0.108933			4.3735	0.736538	0.670934	0.560638	0.373181	0.306538			4.3735	1.02918	0.843093	0.539509	0.240744	0.103854			4.3735	0.685436	0.415104	0.177957	0.017425	0.975376
4.37683	0.818973	0.65935	0.519903	0.222345	0.105816			4.37683	0.743408	0.666817	0.567936	0.373207	0.315237			4.3765	1.02625	0.839982	0.53887	0.249477	0.103806			4.3765	0.682363	0.407708	0.181126	0.020874	0.978329
4.38017	0.81842	0.660541	0.521897	0.228601	0.10416			4.38017	0.739006	0.66964	0.559926	0.374604	0.309254			4.38017	1.03169	0.841463	0.543152	0.242958	0.103213			4.38017	0.685444	0.407729	0.16502	0.041378	0.961824
4.38367	0.815298	0.661461	0.513356	0.234045	0.107982			4.3835	0.736089	0.674438	0.566909	0.375853	0.304038			4.38333	1.02557	0.839742	0.544607	0.241478	0.100655			4.38333	0.688584	0.410328	0.164259	0.021694	0.958411
4.38667	0.809726	0.660172	0.513004	0.235976	0.107053			4.38667	0.73534	0.673013	0.564886	0.376733	0.31408			4.38667	1.02754	0.844557	0.539928	0.245809	0.100091			4.38667	0.685919	0.41102	0.183469	0.017659	0.97479
4.39017	0.815898	0.661032	0.519898	0.22585	0.108374			4.39	0.74475	0.664205	0.56554	0.374823	0.305503			4.39	1.0271	0.848181	0.546427	0.243433	0.105452			4.39	0.686756	0.409284	0.17561	0.028994	0.95891
4.3935	0.81756	0.661952	0.524429	0.229645	0.103273			4.39317	0.740321	0.665796	0.567403	0.372868	0.309941			4.3935	1.0297	0.836142	0.540457	0.243677	0.102414			4.3935	0.683706	0.40816	0.163636	0.034477	0.96055
4.39683	0.819876	0.664445	0.516504	0.2292	0.103835			4.39683	0.737925	0.66979	0.563349	0.375373	0.31285			4.39683	1.02726	0.839196	0.537144	0.242753	0.103528			4.39683	0.688305	0.409298	0.161529	0.032196	0.971705
4.40033	0.817545	0.66514	0.510384	0.229883	0.104777			4.40017	0.737337	0.667522	0.5608	0.371331	0.308265			4.4	1.02885	0.847755	0.537595	0.247102	0.105745			4.4	0.69143	0.411363	0.173824	0.020307	0.962401
4.40367	0.818194	0.659815	0.520154	0.231253	0.1057			4.40333	0.73359	0.66611	0.571088	0.374262	0.314915			4.40333	1.0317	0.846308	0.545356	0.247375	0.10086			4.40333	0.685541	0.408627	0.172069	0.024614	0.960846
4.40683	0.819622	0.662352	0.524169	0.233075	0.11467			4.40667	0.733027	0.673484	0.574098	0.372436	0.314849			4.40667	1.03406	0.838331	0.543135	0.249721	0.100407			4.40667	0.6896	0.409411	0.166504	0.029448	0.974339
4.41017	0.818021	0.664649	0.517171	0.229504	0.108576			4.41017	0.73971	0.668054	0.566763	0.373185	0.30638			4.40983	1.0292	0.843003	0.542291	0.250752	0.105859			4.40983	0.691236	0.408022	0.166306	0.024094	0.977305
4.41333	0.816754	0.662527	0.50984	0.224246	0.106433			4.41317	0.738884	0.670653	0.564505	0.373663	0.310197			4.4135	1.02862	0.842869	0.541961	0.242534	0.102014			4.4135	0.690834	0.419745	0.172033	0.021452	0.959365
4.41683	0.815436	0.662066	0.521085	0.229573	0.103591			4.41683	0.733293	0.669149	0.571096	0.375486	0.316292			4.41683	1.03073	0.846464	0.544038	0.247911	0.105117			4.41683	0.690857	0.411379	0.181636	0.023473	0.979286
4.42033	0.822633	0.662333	0.525557	0.230985	0.104875			4.42	0.735863	0.66897	0.575235	0.371579	0.311331			4.42	1.02835	0.847885	0.546727	0.246332	0.104381			4.42	0.692893	0.40499	0.16966	0.034782	0.969008
4.42333	0.820721	0.662649	0.519818	0.230024	0.109095			4.42333	0.739591	0.665295	0.568854	0.371352	0.301771			4.42333	1.0303	0.84427	0.540538	0.242259	0.10189			4.42333	0.693256	0.411652	0.159021	0.039561	0.956376
4.42683	0.815321	0.661024	0.515808	0.225904	0.111058			4.42667	0.732897	0.680374	0.571908	0.372745	0.308397			4.42667	1.03068	0.841184	0.542776	0.246633	0.103214			4.42667	0.692101	0.416482	0.167435	0.022072	0.976223
4.43017	0.823985	0.665942	0.517795	0.231012	0.103837			4.42983	0.735887	0.673989	0.568134	0.377085	0.313184			4.42983	1.02746	0.845539	0.541912	0.246042	0.105341			4.42983	0.684944	0.417743	0.173912	0.022577	0.974781
4.43333	0.82461	0.665179	0.528929	0.237284	0.103362			4.43317	0.738632	0.66309	0.572842	0.375407	0.312667			4.4335	1.03654	0.845325	0.54382	0.24559	0.100954			4.4335	0.687138	0.410271	0.171047	0.035215	0.952871
4.43683	0.830216	0.664456	0.521445	0.234959	0.113493			4.43667	0.735006	0.673315	0.577184	0.376707	0.30313			4.43683	1.03137	0.840402	0.536322	0.247067	0.103506			4.43683	0.689612	0.413801	0.159329	0.030092	0.971908
4.44033	0.826539	0.66686	0.51633	0.227139	0.108032			4.44	0.737703	0.672734	0.57324	0.376039	0.308644			4.44	1.02813	0.845589	0.54594	0.249261	0.107713			4.44	0.693083	0.411063	0.17066	0.015514	0.977514
4.44333	0.823905	0.664899	0.514944	0.224828	0.103824			4.44333	0.738742	0.669295	0.564638	0.369471	0.312015			4.44333	1.03717	0.856057	0.547063	0.239367	0.102806			4.44333	0.690305	0.417864	0.176043	0.020623	0.956308
4.44683	0.833472	0.662418	0.526401	0.236778	0.112482			4.44683	0.734133	0.671997	0.575522	0.375261	0.313494			4.44733	1.02831	0.854331	0.547922	0.245534	0.101614			4.44733	0.692521	0.40746	0.163033	0.035346	0.956945
4.45017	0.832735	0.66622	0.52467	0.231062	0.109592			4.45017	0.739203	0.666328	0.575257	0.378951	0.311719			4.45017	1.03305	0.846012	0.546246	0.241985	0.104325			4.45017	0.693376	0.411323	0.162608	0.039391	0.964686
4.4535	0.826114	0.66371	0.516084	0.23198	0.111411			4.4535	0.742036	0.67517	0.568971	0.375529	0.30553			4.4535	1.02796	0.849215	0.545787	0.239264	0.105737			4.4535	0.695685	0.419691	0.169107	0.025564	0.961524
4.45717	0.824478	0.66617	0.523412	0.229945	0.104332			4.45683	0.73747	0.673928	0.570643	0.365997	0.311176			4.45667	1.028	0.848113	0.540238	0.242827	0.102425			4.45667	0.69653	0.4157	0.173184	0.027718	0.966654
4.46	0.830148	0.663148	0.526811	0.231994	0.113203			4.46	0.734009	0.671712	0.571865	0.377853	0.315368			4.46	1.03045	0.847686	0.54689	0.253952	0.107586			4.46	0.694188	0.406667	0.174305	0.036667	0.976596
4.4635	0.826798	0.661383	0.520469	0.231086	0.10992			4.46333	0.742332	0.669821	0.575513	0.373208	0.3105			4.46333	1.03683	0.848363	0.548951	0.238418	0.10034			4.46333	0.696421	0.404476	0.159433	0.041011	0.962967
4.46683	0.825025	0.664887	0.515795	0.233072	0.111841			4.46683	0.738297	0.672908	0.571743	0.375138	0.305575			4.46683	1.03227	0.840408	0.545677	0.242702	0.102918			4.46683	0.695418	0.420559	0.161724	0.02288	0.973358
4.47017	0.831327	0.662172	0.521951	0.231935	0.109424			4.47017	0.742509	0.667734	0.571904	0.378489	0.313559			4.46983	1.02647	0.84626	0.546421	0.248945	0.102994			4.46983	0.693277	0.417434	0.17475	0.023143	0.982614
4.4735	0.831763	0.659102	0.531038	0.233581	0.106655			4.4735	0.74597	0.664844	0.564304	0.376995	0.311364			4.4735	1.03768	0.855079	0.552534	0.243269	0.101523			4.4735	0.697673	0.409557	0.169804	0.042201	0.968969
4.477	0.826845	0.660958	0.524667	0.229309	0.111089			4.47683	0.737837	0.670318	0.567788	0.371734	0.315827			4.47683	1.03697	0.846295	0.546746	0.245744	0.098627			4.47683	0.691103	0.409791	0.162024	0.037989	0.983243
4.48	0.82311	0.668	0.517039	0.235413	0.11647			4.47983	0.741867	0.676691	0.564786	0.372473	0.306748			4.48	1.03036	0.849992	0.541603	0.245669	0.104736			4.48	0.700702	0.416149	0.165195	0.020636	0.984982
4.4835	0.825705	0.665308	0.526711	0.234841	0.108539			4.48333	0.747219	0.666792	0.564482	0.380449	0.30972			4.48333	1.04198	0.856156	0.551807	0.242691	0.104576			4.48333	0.696757	0.415983	0.172231	0.021433	0.974995
4.48683	0.828438	0.661265	0.531503	0.233871	0.10959			4.48683	0.736515	0.674957	0.570152	0.373785	0.313912			4.48683	1.04106	0.855133	0.548377	0.24604	0.100224			4.48683	0.693683	0.406503	0.165516	0.034646	0.973585
4.49017	0.824336	0.665629	0.52399	0.231397	0.108274			4.49017	0.740333	0.672235	0.568472	0.37845	0.316163			4.48983	1.03182	0.852307	0.543074	0.244518	0.100097			4.48983	0.699685	0.407432	0.163252	0.036975	0.979048
4.49367	0.825631	0.66204	0.517714	0.232293	0.113088			4.4935	0.746553	0.67299	0.561989	0.373647	0.308671			4.4935	1.03724	0.851872	0.550381	0.237999	0.105855			4.4935	0.699359	0.414514	0.163139	0.029616	0.975265
4.49667	0.824742	0.664755	0.516005	0.233954	0.10937			4.497	0.738918	0.67447	0.566754	0.379439	0.313959			4.49667	1.03692	0.856954	0.547834	0.238305	0.102018			4.49667	0.698318	0.418248	0.172774	0.017776	0.976586
4.50017	0.825455	0.665675	0.526794	0.228741	0.108011			4.5	0.740504	0.671222	0.570824	0.379265	0.322249			4.5	1.03431	0.84845	0.547112	0.24858	0.102577			4.5	0.693136	0.408614	0.172415	0.034753	0.984723
4.5035	0.823585	0.663907	0.520616	0.22952	0.107343			4.5035	0.746127	0.663938	0.568055	0.378371	0.312156			4.5035	1.03206	0.856856	0.549552	0.239187	0.101257			4.5035	0.701908	0.403962	0.166906	0.041184	0.976787
4.50683	0.816128	0.664756	0.515519	0.238632	0.115735			4.50683	0.738596	0.671788	0.563489	0.372364	0.310046			4.50683	1.03823	0.853871	0.541859	0.241841	0.105363			4.50683	0.69861	0.414982	0.163297	0.02582	0.974124
4.51017	0.819902	0.66267	0.52181	0.235189	0.111576			4.51017	0.74386	0.673003	0.565198	0.382703	0.315853			4.51017	1.03226	0.850014	0.545455	0.249789	0.102777			4.51017	0.697234	0.416572	0.174512	0.018905	0.990815
4.51367	0.819119	0.661119	0.526952	0.232125	0.10723			4.5135	0.747799	0.664988	0.567665	0.381094	0.314453			4.5135	1.03559	0.857953	0.552251	0.24069	0.102281			4.5135	0.699015	0.407109	0.173149	0.033611	0.982797
4.51667	0.81913	0.661692	0.524899	0.233659	0.107811			4.5165	0.746902	0.664713	0.565619	0.381127	0.314284			4.51667	1.03578	0.854565	0.545886	0.246144	0.102417			4.51667	0.701666	0.409876	0.159285	0.04715	0.978132
4.52017	0.818796	0.667067	0.521878	0.237816	0.111609			4.52	0.738004	0.67755	0.565279	0.374183	0.307513			4.52	1.03203	0.845068	0.539812	0.24837	0.101669			4.52	0.699743	0.412476	0.168998	0.024613	0.988553
4.5235	0.81862	0.663409	0.521586	0.233101	0.110423			4.52317	0.741774	0.67156	0.56289	0.374248	0.314826			4.5235	1.0338	0.85516	0.551216	0.246653	0.105434			4.5235	0.696546	0.415816	0.177295	0.014932	0.982597
4.52667	0.822146	0.662281	0.525001	0.236834	0.107653			4.52683	0.742534	0.668473	0.560359	0.377413	0.316392			4.52683	1.03336	0.854549	0.549911	0.245073	0.103901			4.52683	0.6975	0.412068	0.177826	0.020374	0.97326
4.53033	0.815766	0.663718	0.525448	0.234139	0.109381			4.53017	0.737635	0.677764	0.565171	0.378128	0.31699			4.53017	1.03165	0.843391	0.545833	0.253387	0.105949			4.53017	0.697388	0.415646	0.166577	0.035544	0.98149
4.53367	0.818743	0.66816	0.52205	0.235544	0.112088			4.5335	0.746078	0.669539	0.565278	0.377327	0.31062			4.53333	1.03115	0.843533	0.544985	0.246769	0.102398			4.53333	0.694393	0.417352	0.173324	0.020396	0.985429
4.53683	0.820747	0.664849	0.520773	0.241037	0.106469			4.53667	0.740333	0.66984	0.560208	0.377775	0.313116			4.53667	1.03395	0.852935	0.550307	0.246014	0.097357			4.53667	0.69335	0.421045	0.177591	0.015052	0.976523
4.54017	0.821734	0.661963	0.522348	0.235399	0.110452			4.54017	0.737673	0.67068	0.563533	0.37529	0.320868			4.54017	1.03488	0.844933	0.547268	0.252005	0.102931			4.54017	0.692709	0.416219	0.183887	0.027047	0.987265
4.5435	0.82233	0.663198	0.524922	0.230697	0.104133			4.54317	0.739961	0.674289	0.564403	0.379029	0.315996			4.54317	1.02734	0.845615	0.54758	0.251447	0.106925			4.54317	0.694373	0.41237	0.174786	0.030071	0.98503
4.54667	0.819844	0.668248	0.520272	0.235846	0.112606			4.54667	0.745384	0.669178	0.570118	0.377035	0.311116			4.54683	1.03513	0.850765	0.544615	0.246117	0.105358			4.54683	0.696642	0.417237	0.169863	0.034999	0.971713
4.55033	0.81625	0.66747	0.523433	0.23687	0.108779			4.55017	0.739833	0.673169	0.567767	0.376161	0.315951			4.55017	1.02877	0.84449	0.543533	0.244496	0.101032			4.55017	0.699931	0.422783	0.182756	0.018885	0.985805
4.55333	0.818421	0.663535	0.521506	0.229794	0.113985			4.55333	0.739767	0.671904	0.57351	0.38177	0.323093			4.55333	1.03367	0.848971	0.545563	0.250416	0.104366			4.55333	0.694152	0.415456	0.183693	0.023453	0.983997
4.55683	0.821228	0.664597	0.52775	0.233301	0.109544			4.5565	0.738442	0.668361	0.570849	0.377144	0.318513			4.55667	1.03387	0.851549	0.54776	0.248976	0.106846			4.55667	0.698106	0.413744	0.176504	0.029313	0.966803
4.56017	0.817707	0.667081	0.526964	0.234552	0.112263			4.56017	0.738127	0.677468	0.567082	0.374608	0.305192			4.56017	1.03885	0.847685	0.546721	0.244778	0.100408			4.56017	0.699779	0.417321	0.168418	0.029243	0.969015
4.5635	0.820164	0.669331	0.521705	0.236421	0.111822			4.5635	0.740953	0.671491	0.566726	0.379663	0.318548			4.56317	1.03205	0.844446	0.548016	0.249961	0.106216			4.56317	0.699886	0.419265	0.17827	0.02253	0.985125
4.56683	0.82061	0.665413	0.529889	0.233856	0.104263			4.56683	0.741756	0.665265	0.568006	0.378698	0.316843			4.56683	1.03673	0.855817	0.547331	0.24843	0.101838			4.56683	0.699758	0.424034	0.177948	0.019152	0.973906
4.57	0.824272	0.666704	0.530377	0.231603	0.112577			4.57033	0.731534	0.671066	0.574283	0.378341	0.318056			4.57017	1.03743	0.845627	0.548613	0.249107	0.107843			4.57017	0.696116	0.412448	0.174666	0.037014	0.979281
4.57333	0.823393	0.667913	0.524778	0.232919	0.111359			4.57333	0.736945	0.676821	0.572013	0.38285	0.310358			4.57333	1.03234	0.846846	0.542857	0.250604	0.108272			4.57333	0.702046	0.415734	0.172101	0.031294	0.981691
4.57683	0.820391	0.666235	0.521751	0.234403	0.113182			4.57683	0.740745	0.668475	0.568923	0.37635	0.312448			4.57667	1.03355	0.848672	0.54342	0.245748	0.107248			4.57667	0.696018	0.417696	0.172832	0.025211	0.972632
4.58017	0.826191	0.664352	0.522128	0.237546	0.108399			4.58017	0.735269	0.670404	0.572681	0.373232	0.316983			4.57983	1.0308	0.850052	0.545228	0.243786	0.106292			4.57983	0.700498	0.419488	0.182993	0.026028	0.972401
4.5835	0.821526	0.664199	0.533747	0.233464	0.115067			4.5835	0.734365	0.675425	0.577412	0.382347	0.317646			4.58317	1.03729	0.850734	0.549179	0.254516	0.10746			4.58317	0.697833	0.416462	0.177011	0.036191	0.980802
4.587	0.822119	0.666178	0.528817	0.237042	0.108671			4.58683	0.736664	0.668898	0.569853	0.376328	0.313287			4.58683	1.03302	0.845951	0.55187	0.245711	0.10007			4.58683	0.703078	0.415927	0.164984	0.038555	0.966652
4.59	0.81861	0.66538	0.525437	0.229154	0.11525			4.59	0.742098	0.673323	0.569929	0.375357	0.310511			4.59	1.03424	0.850607	0.550403	0.242525	0.10524			4.59	0.700583	0.425907	0.16653	0.032598	0.965824
4.5935	0.825708	0.667414	0.524394	0.237114	0.113033			4.59333	0.734397	0.677995	0.577389	0.380806	0.322319			4.59317	1.02909	0.850673	0.544204	0.244306	0.108061			4.59317	0.700065	0.428289	0.177626	0.02675	0.97204
4.59683	0.830383	0.669518	0.538992	0.239646	0.109656			4.59683	0.741586	0.666353	0.575812	0.379644	0.315492			4.59683	1.03623	0.853853	0.548988	0.252622	0.109142			4.59683	0.700447	0.418082	0.180157	0.029863	0.969114
4.60017	0.826519	0.668983	0.530905	0.236346	0.112011			4.60017	0.736956	0.67719	0.571553	0.38003	0.312418			4.60017	1.03628	0.848598	0.550345	0.245156	0.105827			4.60017	0.698497	0.421584	0.168096	0.039265	0.967183
4.6035	0.825869	0.667856	0.520493	0.236331	0.115908			4.6035	0.738259	0.679267	0.578991	0.376676	0.312234			4.6035	1.02991	0.849668	0.545303	0.24962	0.107676			4.6035	0.703003	0.426882	0.1712	0.024128	0.984915
4.607	0.824336	0.668145	0.532476	0.232226	0.111219			4.60683	0.740789	0.670333	0.570746	0.38054	0.318678			4.60683	1.03097	0.855763	0.554024	0.243089	0.100804			4.60683	0.700827	0.42401	0.179776	0.02017	0.972397
4.61	0.833177	0.661021	0.532693	0.237231	0.10475			4.61	0.735985	0.666124	0.578065	0.378111	0.316935			4.61	1.03726	0.85856	0.552974	0.248332	0.099914			4.61	0.701898	0.416947	0.17912	0.037373	0.968888
4.6135	0.828128	0.66371	0.528864	0.237375	0.110272			4.61333	0.734105	0.680186	0.576632	0.37881	0.311198			4.61317	1.03873	0.849853	0.55252	0.246871	0.105948			4.61317	0.698734	0.420414	0.164439	0.042053	0.965743
4.61683	0.830757	0.669271	0.521679	0.230983	0.109184			4.61683	0.739397	0.67576	0.574399	0.375194	0.314196			4.61683	1.03739	0.849973	0.553289	0.25154	0.109179			4.61683	0.702089	0.422426	0.164194	0.029505	0.968762
4.62017	0.828036	0.666559	0.526064	0.229887	0.113325			4.62017	0.739986	0.677258	0.568312	0.375856	0.314409			4.62017	1.04004	0.859239	0.550928	0.245267	0.104809			4.62017	0.701044	0.430618	0.175814	0.023803	0.977447
4.62367	0.831942	0.669412	0.538406	0.238281	0.114149			4.6235	0.734156	0.678999	0.574513	0.384354	0.325051			4.6235	1.03302	0.855049	0.551527	0.254578	0.103801			4.6235	0.699196	0.420951	0.182389	0.035021	0.982795
4.62667	0.829642	0.669563	0.532743	0.233517	0.114992			4.62667	0.736417	0.673381	0.581306	0.377526	0.316271			4.627	1.03784	0.85659	0.555495	0.245804	0.105319			4.627	0.699773	0.415015	0.163431	0.04498	0.97068
4.63017	0.822059	0.668274	0.52416	0.235416	0.11307			4.63	0.745113	0.675502	0.568555	0.381897	0.313847			4.63	1.03934	0.857503	0.547093	0.243103	0.105355			4.63	0.705815	0.419478	0.165542	0.035383	0.973704
4.6335	0.825822	0.66903	0.530171	0.237147	0.115878			4.6335	0.737631	0.679671	0.570615	0.377901	0.317558			4.6335	1.04073	0.851312	0.547619	0.248285	0.103805			4.6335	0.706833	0.42535	0.171478	0.022567	0.983446
4.63667	0.826583	0.666269	0.53152	0.238579	0.115556			4.63683	0.739234	0.670626	0.568758	0.381087	0.324201			4.63683	1.03749	0.851749	0.555946	0.249144	0.104999			4.63683	0.707292	0.416856	0.179092	0.034632	0.986743
4.64017	0.830444	0.668142	0.538796	0.238117	0.108568			4.64	0.745099	0.668473	0.571345	0.383959	0.320159			4.64017	1.04377	0.861075	0.55146	0.239358	0.105661			4.64017	0.706716	0.420175	0.164432	0.048337	0.976425
4.64367	0.823865	0.672502	0.525992	0.237573	0.118638			4.6435	0.740552	0.681898	0.571242	0.376466	0.31876			4.6435	1.03846	0.852998	0.547268	0.246265	0.104488			4.6435	0.702319	0.42577	0.165609	0.030105	0.991632
4.64667	0.83039	0.666732	0.528798	0.237052	0.113356			4.64667	0.743985	0.676219	0.572306	0.378689	0.316261			4.6465	1.03909	0.857842	0.552282	0.247126	0.102648			4.6465	0.705444	0.427558	0.175775	0.029113	0.98672
4.65017	0.826152	0.667084	0.53504	0.235395	0.109025			4.64983	0.742901	0.66669	0.569689	0.386965	0.321931			4.65	1.04009	0.859272	0.560795	0.24754	0.106397			4.65	0.703899	0.416877	0.175988	0.030792	0.983734
4.6535	0.826961	0.669413	0.527654	0.239594	0.115648			4.6535	0.736214	0.671715	0.571354	0.37871	0.314894			4.6535	1.04203	0.856846	0.551037	0.247836	0.104195			4.6535	0.705739	0.415762	0.171863	0.042011	0.977899
4.65683	0.825437	0.670349	0.527521	0.238877	0.111249			4.65683	0.741089	0.677004	0.570911	0.380593	0.316002			4.6565	1.03637	0.852485	0.545769	0.247687	0.103974			4.6565	0.707943	0.419644	0.171749	0.034902	0.987148
4.66033	0.824056	0.672561	0.529578	0.234949	0.111651			4.66	0.748741	0.670945	0.567465	0.385277	0.323469			4.66017	1.0426	0.857417	0.557014	0.240629	0.099818			4.66017	0.70944	0.42694	0.170345	0.025254	0.983714
4.66367	0.834184	0.666217	0.534747	0.236826	0.112799			4.66367	0.739355	0.672026	0.568899	0.382534	0.320297			4.66367	1.0401	0.855213	0.552603	0.253616	0.102637			4.66367	0.704219	0.423645	0.179524	0.030616	0.995068
4.66683	0.827921	0.667329	0.523997	0.236226	0.112009			4.66667	0.738406	0.677705	0.572016	0.376472	0.322922			4.6665	1.04144	0.860942	0.552704	0.248199	0.105343			4.6665	0.705815	0.412505	0.175797	0.039134	0.976916
4.67017	0.823638	0.671203	0.526265	0.235172	0.117571			4.66983	0.742513	0.67476	0.566525	0.383902	0.319591			4.67017	1.04232	0.854407	0.554611	0.24698	0.106161			4.67017	0.708872	0.423322	0.169799	0.03878	0.989452
4.6735	0.821378	0.665843	0.525076	0.241454	0.115226			4.6735	0.742133	0.674169	0.563791	0.376227	0.318265			4.6735	1.0392	0.858836	0.549207	0.242504	0.111583			4.6735	0.708294	0.426644	0.173792	0.028824	0.978402
4.67683	0.82397	0.664168	0.533151	0.239376	0.113288			4.67683	0.74359	0.673301	0.572471	0.384806	0.326655			4.67667	1.03802	0.851736	0.556185	0.248448	0.104628			4.67667	0.69985	0.427784	0.182782	0.031598	0.990992
4.68033	0.821614	0.666107	0.5258	0.237977	0.111544			4.68017	0.74387	0.670342	0.566743	0.381644	0.32042			4.68017	1.0452	0.860683	0.555593	0.245068	0.104645			4.68017	0.70977	0.413774	0.175184	0.039513	0.985931
4.68333	0.815295	0.666159	0.524426	0.23728	0.112762			4.68333	0.745612	0.674853	0.559084	0.382527	0.31286			4.68333	1.04247	0.858543	0.556377	0.245708	0.108442			4.68333	0.711681	0.419075	0.169408	0.042719	0.981712
4.68683	0.818582	0.667769	0.528305	0.241147	0.114303			4.68667	0.735721	0.678214	0.570428	0.379707	0.319452			4.6865	1.04053	0.859342	0.552925	0.247863	0.109025			4.6865	0.707036	0.42928	0.172892	0.022243	0.981374
4.69017	0.821951	0.665737	0.529252	0.236682	0.11006			4.69017	0.748031	0.665507	0.569677	0.383883	0.324703			4.69017	1.03748	0.85824	0.555185	0.252071	0.10585			4.69017	0.705599	0.42225	0.185709	0.014265	0.995562
4.6935	0.823772	0.6679	0.528635	0.233636	0.112302			4.6935	0.743345	0.669415	0.568326	0.37415	0.317494			4.6935	1.04009	0.858138	0.55746	0.25018	0.104044			4.6935	0.702838	0.41909	0.179896	0.032303	0.984988
4.69683	0.816873	0.668709	0.524591	0.241212	0.114507			4.69667	0.738073	0.675243	0.560876	0.380636	0.312214			4.69667	1.03472	0.850028	0.550895	0.243451	0.10237			4.69667	0.706363	0.422946	0.171626	0.037299	0.984739
4.70017	0.818111	0.673013	0.524187	0.243033	0.109427			4.70017	0.744785	0.668153	0.563086	0.377956	0.318213			4.70017	1.03571	0.855887	0.553141	0.244521	0.106571			4.70017	0.708473	0.424945	0.174441	0.021804	0.98318
4.7035	0.817333	0.665845	0.529331	0.235295	0.107121			4.70333	0.74378	0.66377	0.565901	0.381865	0.31824			4.70333	1.03713	0.85461	0.551868	0.252358	0.103521			4.70333	0.703426	0.425011	0.185317	0.021583	0.981877
4.70683	0.821944	0.665148	0.531842	0.239555	0.108404			4.70683	0.737089	0.677279	0.565186	0.381614	0.323933			4.7065	1.04052	0.854576	0.552834	0.248473	0.106278			4.7065	0.706363	0.425105	0.187172	0.027954	0.98101
4.71017	0.817496	0.672851	0.526875	0.23958	0.113104			4.71017	0.747098	0.672287	0.565674	0.387754	0.319771			4.71017	1.03963	0.850783	0.55069	0.254305	0.106819			4.71017	0.712099	0.422635	0.179725	0.038194	0.982609
4.71333	0.816673	0.669265	0.530559	0.23676	0.113444			4.7135	0.738431	0.671207	0.562649	0.375177	0.315929			4.7135	1.03394	0.848937	0.551881	0.247505	0.107389			4.7135	0.706948	0.427596	0.177057	0.02401	0.974756
4.71667	0.822738	0.668594	0.530638	0.238401	0.114952			4.71667	0.738506	0.671063	0.568136	0.375152	0.318649			4.71667	1.04031	0.851507	0.553422	0.250404	0.107594			4.71667	0.702113	0.428374	0.186985	0.02606	0.981672
4.72017	0.819972	0.67006	0.532523	0.237691	0.110751			4.72033	0.741884	0.665664	0.571211	0.381486	0.323824			4.72033	1.0365	0.85863	0.555859	0.249881	0.112482			4.72033	0.704975	0.417136	0.182086	0.03144	0.977827
4.72317	0.818393	0.666628	0.535617	0.237261	0.11037			4.72333	0.7467	0.669686	0.565094	0.385405	0.314949			4.72333	1.03929	0.8509	0.553844	0.251204	0.105595			4.72333	0.706005	0.42022	0.176343	0.035328	0.975017
4.72667	0.818783	0.668622	0.527011	0.237985	0.116146			4.7265	0.744102	0.672764	0.565172	0.377339	0.317192			4.7265	1.03735	0.851652	0.556229	0.249743	0.104889			4.7265	0.708446	0.428188	0.172634	0.033515	0.977223
4.73017	0.820365	0.666564	0.534141	0.239402	0.113496			4.73017	0.739707	0.669469	0.574503	0.384782	0.32695			4.73017	1.03682	0.855852	0.550783	0.253703	0.105113			4.73017	0.706993	0.424362	0.186188	0.016826	0.992659
4.73333	0.825326	0.668174	0.535001	0.237709	0.109426			4.7335	0.74091	0.670643	0.568739	0.380685	0.317737			4.7335	1.03817	0.856906	0.552557	0.251555	0.106506			4.7335	0.706141	0.427805	0.187101	0.032951	0.980649
4.7365	0.823901	0.670532	0.529367	0.238708	0.113352			4.73683	0.736299	0.674169	0.570753	0.379629	0.320167			4.73667	1.03892	0.847555	0.548957	0.247284	0.106696			4.73667	0.708678	0.423466	0.174028	0.038122	0.976768
4.74017	0.819143	0.673729	0.526129	0.242037	0.111746			4.73983	0.738729	0.67888	0.567258	0.378138	0.314915			4.74	1.0358	0.845465	0.553196	0.253503	0.106998			4.74	0.708412	0.427713	0.172792	0.033822	0.988333
4.7435	0.824568	0.670245	0.525969	0.237994	0.12003			4.74333	0.743509	0.67041	0.573144	0.384417	0.323035			4.74333	1.03675	0.854208	0.554807	0.247274	0.106868			4.74333	0.705941	0.428525	0.180012	0.022834	0.98192
4.74683	0.825712	0.666303	0.539791	0.241378	0.111796			4.74683	0.737056	0.674827	0.57333	0.379945	0.320355			4.74683	1.04	0.848793	0.556034	0.257988	0.106724			4.74683	0.707088	0.424109	0.180465	0.034604	0.975529
4.75033	0.821652	0.669709	0.532753	0.238667	0.106983			4.74983	0.735595	0.676371	0.575344	0.378208	0.317488			4.75017	1.03807	0.849921	0.552618	0.251235	0.103531			4.75017	0.708126	0.425713	0.174525	0.0318	0.984199
4.75333	0.824161	0.669626	0.526492	0.240574	0.11398			4.7535	0.742629	0.674288	0.572341	0.382341	0.316768			4.7535	1.03863	0.848839	0.554224	0.246898	0.105213			4.7535	0.71154	0.428946	0.168555	0.027642	0.97647
4.75683	0.822616	0.671609	0.524264	0.236594	0.11221			4.757	0.734687	0.678654	0.569119	0.383752	0.320522			4.75667	1.04113	0.855954	0.55557	0.250612	0.099655			4.75667	0.707281	0.43778	0.182382	0.023292	0.97894
4.76017	0.826564	0.668403	0.539675	0.241709	0.118355			4.76	0.730854	0.67549	0.579453	0.383177	0.328326			4.75983	1.04482	0.857058	0.558506	0.248604	0.106151			4.75983	0.705537	0.428697	0.180621	0.026549	0.975297
4.7635	0.824997	0.668769	0.535573	0.243475	0.112773			4.76317	0.738232	0.676867	0.581144	0.385779	0.326928			4.7635	1.0412	0.849377	0.5528	0.254169	0.105782			4.7635	0.71313	0.41903	0.175366	0.0387	0.98542
4.76683	0.827475	0.667034	0.527501	0.238303	0.114215			4.76683	0.737817	0.672097	0.577291	0.380812	0.31235			4.76683	1.04063	0.851068	0.554442	0.246106	0.108628			4.76683	0.714537	0.431493	0.171904	0.030793	0.975971
4.77033	0.827457	0.673132	0.524094	0.240222	0.110255			4.77017	0.737822	0.6781	0.576652	0.382317	0.323277			4.77	1.0379	0.852583	0.55307	0.246823	0.105976			4.77	0.708697	0.434374	0.179511	0.02558	0.988941
4.77333	0.835882	0.672937	0.54197	0.242831	0.104673			4.77333	0.734678	0.672766	0.577104	0.386867	0.32703			4.7735	1.03948	0.859418	0.554387	0.251736	0.104893			4.7735	0.70979	0.430845	0.186187	0.033276	0.976094
4.77683	0.835342	0.669327	0.538194	0.244689	0.113865			4.77667	0.73961	0.670343	0.576003	0.382961	0.321148			4.77667	1.03929	0.860048	0.558858	0.249171	0.103939			4.77667	0.713396	0.420667	0.168396	0.046697	0.971374
4.78017	0.829201	0.672025	0.533535	0.240005	0.114615			4.78	0.732397	0.679982	0.579241	0.381451	0.318861			4.77983	1.04379	0.854177	0.554429	0.242553	0.104096			4.77983	0.715319	0.428983	0.168143	0.040412	0.978629
4.7835	0.830771	0.672547	0.536898	0.238185	0.114309			4.78317	0.737516	0.680797	0.574425	0.384467	0.31987			4.7835	1.03418	0.855305	0.555968	0.252717	0.105123			4.7835	0.709417	0.431379	0.179581	0.02231	0.996777
4.787	0.82983	0.66838	0.538542	0.242965	0.11465			4.78683	0.739846	0.670949	0.569409	0.386388	0.32071			4.78683	1.04403	0.863281	0.559106	0.252046	0.100433			4.78683	0.709631	0.422724	0.183775	0.031868	0.974883
4.79017	0.829544	0.669378	0.530392	0.236896	0.112685			4.79017	0.738614	0.677036	0.581718	0.386656	0.328489			4.79	1.04192	0.856888	0.555857	0.246833	0.107709			4.79	0.709292	0.425794	0.166224	0.041017	0.976817
4.7935	0.83004	0.672239	0.532858	0.239328	0.113004			4.79333	0.740019	0.677305	0.578381	0.381456	0.321039			4.79367	1.03999	0.855172	0.554504	0.245074	0.109616			4.79367	0.71761	0.428372	0.168805	0.035231	0.97785
4.79683	0.832251	0.667378	0.533893	0.233929	0.109858			4.79667	0.743057	0.67361	0.570173	0.386008	0.317167			4.79667	1.03857	0.858045	0.558527	0.248851	0.103248			4.79667	0.713479	0.431421	0.176164	0.023744	0.982358
4.80017	0.829242	0.670279	0.542234	0.243707	0.114659			4.80017	0.740975	0.682015	0.569547	0.379122	0.318398			4.79983	1.04364	0.865706	0.560072	0.248054	0.104095			4.79983	0.713676	0.433046	0.179436	0.029815	0.97521
4.8035	0.833017	0.672972	0.531588	0.237943	0.113935			4.8035	0.742748	0.671249	0.57534	0.387111	0.331362			4.8035	1.04174	0.860957	0.558557	0.257535	0.10848			4.8035	0.714385	0.425293	0.176455	0.039397	0.991956
4.807	0.824286	0.666103	0.528844	0.236989	0.116294			4.80683	0.745093	0.67212	0.569993	0.384141	0.324173			4.80683	1.04442	0.863214	0.558004	0.244099	0.103258			4.80683	0.718541	0.428958	0.170319	0.044047	0.981872
4.81	0.828794	0.669535	0.527936	0.238984	0.114492			4.81017	0.742309	0.677903	0.575004	0.38503	0.324041			4.81	1.03929	0.858226	0.554597	0.248307	0.106186			4.81	0.714604	0.43539	0.174783	0.0287	0.984784
4.8135	0.832217	0.666734	0.540425	0.240707	0.11138			4.81333	0.741877	0.676424	0.574847	0.385157	0.323155			4.81333	1.03823	0.856985	0.557778	0.2627	0.109648			4.81333	0.711647	0.430176	0.18953	0.029531	0.996582
4.81683	0.832445	0.6681	0.534829	0.241661	0.111119			4.81667	0.74813	0.669034	0.570853	0.384418	0.323972			4.81667	1.04363	0.86582	0.5598	0.251479	0.103891			4.81667	0.715831	0.424984	0.167898	0.042233	0.987461
4.82017	0.8259	0.672346	0.528689	0.240969	0.114447			4.82017	0.744176	0.673861	0.572263	0.383441	0.324034			4.81983	1.0471	0.863488	0.561575	0.249142	0.107327			4.81983	0.718887	0.428249	0.167211	0.046146	0.993119
4.82367	0.827609	0.673446	0.530881	0.245929	0.116319			4.8235	0.743689	0.675531	0.568737	0.383575	0.325872			4.8235	1.04172	0.86252	0.55859	0.251917	0.10269			4.8235	0.716876	0.434349	0.179871	0.015845	1.0018
4.82667	0.827719	0.670547	0.538073	0.239671	0.110883			4.82683	0.74901	0.670481	0.565501	0.390845	0.320474			4.82683	1.04516	0.871952	0.561855	0.250953	0.111928			4.82683	0.715857	0.42622	0.179084	0.0323	0.991688
4.82983	0.828079	0.669912	0.535009	0.239855	0.112309			4.83017	0.73753	0.67873	0.567214	0.386621	0.325051			4.83	1.04784	0.865523	0.560903	0.244939	0.107244			4.83	0.714161	0.427007	0.172034	0.039168	0.991009
4.8335	0.828493	0.671538	0.53375	0.24632	0.115462			4.83333	0.742121	0.676671	0.575441	0.385027	0.33232			4.83333	1.03661	0.857431	0.557135	0.256193	0.115369			4.83333	0.717623	0.430378	0.173737	0.036362	0.999184
4.83683	0.822126	0.671138	0.530892	0.241196	0.116527			4.83667	0.747015	0.672176	0.573503	0.387399	0.320084			4.83667	1.0441	0.860517	0.557443	0.252479	0.1029			4.83667	0.719123	0.4309	0.180336	0.026482	0.994479
4.84	0.827355	0.669946	0.533941	0.238556	0.11011			4.84017	0.744159	0.673543	0.569439	0.382142	0.323222			4.83983	1.0459	0.863673	0.566221	0.252715	0.109467			4.83983	0.716076	0.429618	0.184136	0.027948	0.994531
4.84367	0.821481	0.669967	0.536814	0.242752	0.11091			4.8435	0.744511	0.671415	0.575376	0.387379	0.327608			4.8435	1.0409	0.861802	0.556906	0.257708	0.109968			4.8435	0.718654	0.423511	0.181684	0.035773	1.00208
4.84667	0.821183	0.67362	0.5316	0.241065	0.110918			4.84683	0.745119	0.673136	0.565014	0.38451	0.320875			4.84683	1.04702	0.863504	0.561839	0.250341	0.105873			4.84683	0.721781	0.430887	0.172027	0.042912	0.992956
4.84983	0.818153	0.672776	0.533179	0.247748	0.113114			4.85	0.751745	0.678416	0.567079	0.383427	0.320555			4.85	1.04266	0.86324	0.562833	0.248128	0.105081			4.85	0.719925	0.428526	0.175605	0.02625	0.991224
4.8535	0.821098	0.67217	0.535953	0.238112	0.117924			4.85333	0.737007	0.678657	0.569699	0.389471	0.324367			4.85333	1.04024	0.859178	0.556611	0.252701	0.104881			4.85333	0.714093	0.431534	0.187718	0.021596	1.00121
4.85683	0.819683	0.66894	0.531913	0.24124	0.112578			4.8565	0.741278	0.67327	0.578132	0.392576	0.331732			4.85683	1.04146	0.862924	0.565348	0.254737	0.108968			4.85683	0.713683	0.426527	0.187701	0.029779	1.00431
4.86017	0.818697	0.674973	0.528562	0.239754	0.120474			4.86017	0.745733	0.673922	0.566454	0.380788	0.317675			4.86017	1.04991	0.856625	0.559645	0.252515	0.104387			4.86017	0.712759	0.426776	0.179481	0.040582	0.988239
4.86367	0.82013	0.67376	0.530839	0.242668	0.112598			4.8635	0.741733	0.681395	0.571562	0.388824	0.327815			4.86333	1.03865	0.854038	0.554507	0.249607	0.109579			4.86333	0.714118	0.435932	0.178644	0.029994	0.993388
4.86667	0.824281	0.669096	0.533827	0.240037	0.115731			4.86667	0.744887	0.675177	0.572041	0.391108	0.323178			4.86683	1.04197	0.860385	0.560914	0.252257	0.105354			4.86683	0.712954	0.433778	0.184523	0.021471	0.992968
4.87017	0.825219	0.672589	0.532161	0.240174	0.114092			4.87	0.744004	0.666543	0.566606	0.384782	0.32395			4.87	1.04201	0.859216	0.562039	0.252783	0.104528			4.87	0.711104	0.428673	0.190524	0.031293	0.990519
4.8735	0.819838	0.668548	0.531284	0.243754	0.113215			4.87333	0.738537	0.67569	0.570296	0.389799	0.326442			4.87333	1.03868	0.851785	0.557391	0.258471	0.103371			4.87333	0.714334	0.431462	0.180907	0.036365	0.994004
4.87683	0.819223	0.672498	0.52987	0.243973	0.114108			4.8765	0.743584	0.677424	0.570174	0.383995	0.32115			4.87683	1.03848	0.853281	0.554826	0.253994	0.103781			4.87683	0.719789	0.431462	0.176425	0.029438	1.0031
4.88033	0.819728	0.663586	0.532976	0.245512	0.115589			4.88017	0.741795	0.668403	0.570205	0.383024	0.32238			4.88017	1.04333	0.856549	0.557046	0.249938	0.106226			4.88017	0.714095	0.438158	0.184623	0.025931	0.989503
4.88333	0.820874	0.6719	0.538905	0.242915	0.114979			4.8835	0.734952	0.680612	0.57247	0.388904	0.332925			4.88333	1.04159	0.859725	0.55916	0.252746	0.111495			4.88333	0.712042	0.438255	0.190099	0.026361	0.987441
4.88683	0.821751	0.671443	0.533518	0.240159	0.11499			4.88667	0.741865	0.676561	0.57497	0.386874	0.329051			4.88667	1.04124	0.851365	0.5553	0.256239	0.110496			4.88667	0.717108	0.429267	0.182105	0.031379	0.999552
4.89017	0.820008	0.670774	0.53155	0.240781	0.120922			4.89	0.746956	0.671757	0.563318	0.386487	0.316681			4.89	1.04197	0.856362	0.557964	0.25312	0.105151			4.89	0.715447	0.432194	0.17896	0.036337	0.983985
4.8935	0.822549	0.671386	0.531084	0.24413	0.114274			4.8935	0.742455	0.673701	0.573237	0.386994	0.325531			4.89317	1.04561	0.857403	0.557041	0.251748	0.108295			4.89317	0.713857	0.438931	0.183491	0.027448	0.983526
4.89683	0.825882	0.670882	0.54169	0.24442	0.113843			4.8965	0.737417	0.680053	0.575074	0.385978	0.330134			4.89683	1.03574	0.857766	0.556367	0.259492	0.108777			4.89683	0.716149	0.430975	0.194878	0.028738	0.996947
4.90033	0.822477	0.671598	0.540315	0.240891	0.115983			4.90017	0.741506	0.668706	0.567857	0.389235	0.328687			4.90017	1.04944	0.858032	0.560619	0.254247	0.105173			4.90017	0.716103	0.427774	0.181801	0.03968	0.981342
4.90333	0.82149	0.673115	0.532139	0.241481	0.11732			4.9035	0.738574	0.683323	0.575482	0.389263	0.323998			4.90333	1.04619	0.855329	0.55756	0.253285	0.103024			4.90333	0.717436	0.440195	0.175978	0.03356	0.978957
4.90683	0.820001	0.671602	0.532006	0.241081	0.118171			4.90667	0.740186	0.677982	0.579796	0.391492	0.328698			4.90667	1.04282	0.854765	0.550035	0.25703	0.106901			4.90667	0.715631	0.436503	0.182329	0.02482	0.997171
4.91017	0.826819	0.670469	0.541017	0.242084	0.113523			4.91	0.743788	0.667829	0.57767	0.390424	0.328953			4.91	1.04167	0.861042	0.556866	0.258176	0.104805			4.91	0.717956	0.432868	0.188479	0.024022	0.983737
4.9135	0.820709	0.671038	0.53598	0.245258	0.121168			4.9135	0.739311	0.677957	0.574726	0.38525	0.320331			4.91317	1.04563	0.865468	0.561439	0.255927	0.11005			4.91317	0.71699	0.43218	0.180486	0.042771	0.980027
4.917	0.82251	0.673643	0.531064	0.244378	0.114216			4.91683	0.739981	0.681907	0.579465	0.390561	0.32817			4.91683	1.04383	0.855336	0.551725	0.259102	0.110414			4.91683	0.720489	0.43532	0.175036	0.035386	0.998472
4.92	0.824542	0.673999	0.535857	0.238088	0.116232			4.92017	0.74056	0.66954	0.572181	0.38859	0.324556			4.92017	1.03655	0.857109	0.557228	0.253122	0.105846			4.92017	0.722412	0.436101	0.179248	0.030186	0.982712
4.9235	0.826445	0.667797	0.541524	0.246228	0.117334			4.92367	0.738075	0.679546	0.581804	0.388983	0.328354			4.92333	1.04233	0.863477	0.558933	0.248183	0.104254			4.92333	0.718301	0.438226	0.182047	0.02527	0.98705
4.92683	0.829351	0.674485	0.537089	0.246077	0.116777			4.92667	0.736404	0.678663	0.584764	0.387775	0.328937			4.92667	1.04573	0.853083	0.559449	0.258561	0.109181			4.92667	0.715528	0.431591	0.186481	0.037301	0.99458
4.93017	0.8309	0.675054	0.532731	0.243297	0.115397			4.93017	0.73965	0.677132	0.576636	0.388632	0.321965			4.93017	1.0416	0.861026	0.558713	0.258184	0.106856			4.93017	0.718211	0.426171	0.175473	0.042875	0.986688
4.9335	0.828133	0.670404	0.531044	0.24206	0.120969			4.9335	0.741912	0.681607	0.578635	0.390183	0.322369			4.93317	1.04256	0.861814	0.556844	0.255077	0.110108			4.93317	0.722104	0.437765	0.175732	0.030911	0.984117
4.937	0.835624	0.672399	0.542044	0.239083	0.113921			4.93683	0.736806	0.679892	0.582854	0.39	0.334622			4.93683	1.03443	0.856966	0.556245	0.259779	0.110543			4.93683	0.719846	0.438372	0.191014	0.028583	1.00211
4.94	0.836834	0.674928	0.542766	0.243094	0.11109			4.94017	0.735364	0.669139	0.5838	0.38911	0.326502			4.94017	1.0478	0.864544	0.56505	0.256982	0.107852			4.94017	0.718462	0.430942	0.185745	0.038085	0.983276
4.94317	0.833966	0.67502	0.531182	0.243754	0.116361			4.94333	0.740807	0.67137	0.577683	0.387671	0.318968			4.94333	1.04408	0.85592	0.557944	0.251159	0.105694			4.94333	0.721519	0.434	0.17057	0.052061	0.981411
4.94683	0.829349	0.671089	0.534993	0.245195	0.12118			4.94667	0.73923	0.687509	0.573325	0.386296	0.32672			4.94667	1.03872	0.858062	0.560842	0.253473	0.109624			4.94667	0.723621	0.442744	0.17444	0.026628	0.998032
4.95017	0.834128	0.672461	0.5436	0.240209	0.11392			4.95017	0.745241	0.67354	0.579336	0.395047	0.327483			4.95017	1.03623	0.860957	0.559101	0.256099	0.104679			4.95017	0.720772	0.43989	0.189087	0.025546	0.999347
4.95367	0.832638	0.669283	0.546569	0.243604	0.115317			4.9535	0.742224	0.672246	0.581374	0.3911	0.323667			4.95317	1.04154	0.86844	0.566804	0.256279	0.109178			4.95317	0.719554	0.433109	0.179895	0.037671	0.986834
4.95667	0.830176	0.672189	0.532243	0.244026	0.112484			4.95667	0.737298	0.679326	0.577326	0.387847	0.322748			4.95683	1.03939	0.856924	0.558526	0.256299	0.106803			4.95683	0.720817	0.435923	0.17748	0.041576	1.00005
4.96017	0.824896	0.676604	0.539767	0.244065	0.113947			4.96017	0.744024	0.675137	0.57812	0.388846	0.329704			4.96	1.04228	0.857964	0.559835	0.259068	0.112385			4.96	0.726845	0.432875	0.177627	0.025362	0.996955
4.96317	0.83842	0.671302	0.547301	0.240651	0.111647			4.96333	0.74561	0.676	0.575829	0.391928	0.325598			4.96333	1.04798	0.867313	0.566858	0.254235	0.111757			4.96333	0.724219	0.43873	0.18544	0.024581	0.993564
4.96683	0.832447	0.672479	0.541727	0.244435	0.113128			4.96667	0.736888	0.679681	0.579784	0.390242	0.333229			4.96667	1.04273	0.86008	0.562133	0.26215	0.10685			4.96667	0.721896	0.432032	0.183412	0.03913	1.0002
4.97017	0.831182	0.67163	0.535847	0.241542	0.116351			4.97017	0.743548	0.676787	0.577475	0.389946	0.331234			4.97017	1.04467	0.861669	0.560711	0.255869	0.111574			4.97017	0.725254	0.430842	0.170558	0.046083	1.00687
4.97367	0.830177	0.67494	0.534677	0.242147	0.119899			4.9735	0.74619	0.678162	0.573156	0.383519	0.328517			4.9735	1.04666	0.865484	0.565329	0.24981	0.108918			4.9735	0.731692	0.440313	0.174247	0.040605	0.998595
4.97667	0.832331	0.668231	0.543244	0.247451	0.116511			4.97683	0.736792	0.681359	0.57684	0.389129	0.332145			4.97667	1.04675	0.869618	0.564363	0.261026	0.111731			4.97667	0.720498	0.439297	0.181404	0.028808	0.995103
4.98017	0.837267	0.67267	0.538831	0.244476	0.117355			4.98	0.741496	0.677703	0.57778	0.389357	0.330526			4.98	1.04387	0.85794	0.565889	0.25978	0.110217			4.98	0.721741	0.432495	0.187303	0.035773	1.00659
4.9835	0.831491	0.677168	0.533177	0.244116	0.114843			4.98333	0.750104	0.674788	0.567945	0.391323	0.327338			4.98333	1.04597	0.866723	0.563804	0.248427	0.106918			4.98333	0.725986	0.432412	0.176479	0.040435	1.00166
4.98683	0.829128	0.672511	0.534333	0.243139	0.121501			4.9865	0.748523	0.677908	0.569671	0.387455	0.321611			4.9865	1.0463	0.866631	0.5663	0.252824	0.107153			4.9865	0.726113	0.436417	0.175004	0.037273	0.996716
4.99017	0.832708	0.673877	0.547116	0.244388	0.11056			4.99017	0.748477	0.674309	0.575969	0.392948	0.335543			4.99017	1.04463	0.863455	0.564739	0.259613	0.111595			4.99017	0.726899	0.437478	0.188423	0.023512	1.00941
4.99333	0.832419	0.674397	0.538405	0.246576	0.115988			4.9935	0.750631	0.670938	0.571227	0.389496	0.331472			4.9935	1.0505	0.870455	0.566537	0.250523	0.110689			4.9935	0.725568	0.430896	0.180407	0.041406	0.997515
4.99667	0.827487	0.676264	0.535103	0.244659	0.118964			4.99683	0.744754	0.677537	0.56878	0.388953	0.33349			4.99667	1.04966	0.867307	0.565728	0.2532	0.10858			4.99667	0.726988	0.435355	0.179065	0.048867	0.998864
5.00017	0.822868	0.67537	0.536195	0.249567	0.121051			5.00017	0.715353	0.650555	0.586221	0.387396	0.325869			5	1.04875	0.859762	0.553628	0.228335	0.122109			5	0.631437	0.42267	0.188533	0.046697	0.999757
5.0035	0.826398	0.672047	0.53995	0.241543	0.116505			5.00367	0.718478	0.648446	0.578325	0.391747	0.318781			5.00317	1.05019	0.857443	0.556058	0.225506	0.124686			5.00317	0.625407	0.423805	0.187483	0.044245	1.00419
5.00683	0.826087	0.672119	0.53684	0.243261	0.114699			5.007	0.716297	0.651622	0.579067	0.390521	0.322441			5.00667	1.05374	0.858477	0.553526	0.233135	0.124515			5.00667	0.616536	0.427986	0.175963	0.060158	1.00367
5.01017	0.835544	0.683456	0.516438	0.233564	0.135605			5.01033	0.718329	0.650096	0.579986	0.384681	0.321408			5.01017	1.05218	0.856646	0.554566	0.231603	0.12154			5.01017	0.623741	0.424898	0.183187	0.05622	0.999396
5.01367	0.830752	0.68248	0.520646	0.230599	0.135192			5.01383	0.721208	0.650105	0.580181	0.384614	0.327154			5.01317	1.05887	0.86814	0.55454	0.229967	0.123225			5.01317	0.627431	0.422547	0.182974	0.051511	1.00204
5.017	0.838431	0.68953	0.517604	0.240867	0.144989			5.01683	0.722055	0.651959	0.581613	0.384589	0.326768			5.01683	1.05068	0.855795	0.547686	0.231905	0.121717			5.01683	0.632669	0.42685	0.181395	0.04695	1.00048
5.02033	0.836245	0.687625	0.515655	0.238222	0.138062			5.02033	0.720911	0.648852	0.583687	0.387243	0.324443			5.02	1.04643	0.854172	0.548965	0.230836	0.121117			5.02	0.622403	0.427809	0.177935	0.055789	1.00258
5.02367	0.827742	0.680708	0.518355	0.235623	0.137107			5.02367	0.718356	0.648476	0.577033	0.385612	0.327573			5.02317	1.05471	0.856218	0.552667	0.229396	0.120742			5.02317	0.631854	0.426347	0.180986	0.055816	1.0034
5.02717	0.835356	0.684251	0.519222	0.237869	0.144264			5.02683	0.721266	0.647364	0.576513	0.387318	0.32464			5.02683	1.05476	0.863655	0.554145	0.232457	0.119248			5.02683	0.635832	0.419086	0.187491	0.05193	1.007
5.03	0.838087	0.689084	0.517972	0.23355	0.14287			5.03033	0.717516	0.649959	0.583364	0.390465	0.327953			5.03017	1.04581	0.856767	0.551641	0.22877	0.119742			5.03017	0.635449	0.42293	0.187351	0.047736	1.00476
5.03367	0.838357	0.693405	0.520651	0.236461	0.130644			5.03383	0.719659	0.647024	0.580563	0.389805	0.326908			5.03333	1.05991	0.858238	0.553782	0.219272	0.122194			5.03333	0.62187	0.427312	0.184662	0.056927	1.01334
5.037	0.829642	0.679664	0.51805	0.234439	0.135913			5.03683	0.721807	0.64647	0.577252	0.387436	0.32783			5.03667	1.0693	0.863944	0.552991	0.227554	0.122592			5.03667	0.630126	0.421304	0.177268	0.067923	1.00835
5.04033	0.833854	0.685183	0.513065	0.234761	0.141131			5.04033	0.717178	0.646823	0.578418	0.381911	0.327476			5.04	1.05449	0.862464	0.549609	0.231113	0.123137			5.04	0.636867	0.424622	0.187389	0.046589	1.00847
5.04383	0.835967	0.694669	0.517595	0.235385	0.140071			5.04367	0.721675	0.651421	0.5707	0.389172	0.329453			5.04317	1.04579	0.860765	0.55135	0.225366	0.121463			5.04317	0.638762	0.431037	0.186971	0.043246	1.01002
5.04683	0.837937	0.692932	0.518863	0.240597	0.136468			5.047	0.722467	0.644509	0.571709	0.385148	0.325906			5.04683	1.06205	0.8612	0.548968	0.22967	0.118049			5.04683	0.620044	0.422438	0.177061	0.052416	1.00789
5.05033	0.829946	0.688062	0.517211	0.23743	0.133753			5.05033	0.717583	0.647929	0.573884	0.389484	0.329367			5.05017	1.05479	0.860515	0.552515	0.233157	0.120889			5.05017	0.631051	0.428485	0.184147	0.05673	1.00885
5.05367	0.829816	0.68013	0.517107	0.229305	0.136548			5.05383	0.721006	0.649803	0.571132	0.386814	0.3356			5.05333	1.05183	0.858839	0.55184	0.224257	0.119664			5.05333	0.640609	0.427894	0.183745	0.050943	1.01019
5.057	0.837232	0.68899	0.521529	0.237906	0.137059			5.05683	0.719106	0.644012	0.567136	0.387743	0.331659			5.05667	1.05433	0.858212	0.550229	0.226855	0.120026			5.05667	0.622696	0.425163	0.181322	0.049988	1.00778
5.06033	0.836762	0.693405	0.517178	0.23777	0.136385			5.06033	0.714108	0.640968	0.576814	0.384093	0.326791			5.06	1.04813	0.855127	0.547778	0.228876	0.122926			5.06	0.623998	0.425403	0.184257	0.05165	1.01202
5.06383	0.837413	0.684916	0.516402	0.238244	0.132165			5.06367	0.715778	0.647011	0.568896	0.388742	0.331612			5.06317	1.04975	0.855417	0.552406	0.231748	0.122974			5.06317	0.629323	0.424941	0.18125	0.054093	1.01242
5.06683	0.831486	0.68407	0.518336	0.237149	0.133447			5.067	0.717291	0.644099	0.565974	0.385772	0.330115			5.06683	1.0593	0.858906	0.551582	0.22508	0.12282			5.06683	0.636116	0.424475	0.188718	0.060657	1.00616
5.07033	0.833838	0.691542	0.519349	0.238637	0.140883			5.0705	0.715052	0.643179	0.571763	0.387707	0.332045			5.07017	1.04072	0.857589	0.549305	0.226825	0.121285			5.07017	0.638762	0.430745	0.192173	0.046868	1.01002
5.07367	0.840195	0.694155	0.516915	0.24112	0.129788			5.0735	0.71869	0.644837	0.571521	0.393529	0.330379			5.07333	1.04606	0.855246	0.554378	0.223666	0.122772			5.07333	0.625768	0.427387	0.184893	0.052918	1.01034
5.077	0.833618	0.686003	0.519643	0.245234	0.131571			5.077	0.719677	0.644559	0.561449	0.385651	0.334708			5.07667	1.0637	0.856156	0.550865	0.226555	0.120222			5.07667	0.622607	0.42213	0.179621	0.061502	1.0059
5.0805	0.834589	0.682863	0.519944	0.237974	0.133535			5.08033	0.715509	0.639874	0.566971	0.381677	0.327235			5.08	1.05028	0.854158	0.541188	0.22831	0.119907			5.08	0.632412	0.429359	0.184094	0.050935	1.00728
5.08383	0.836422	0.69042	0.520767	0.236028	0.132374			5.08367	0.713592	0.646567	0.568145	0.386756	0.335082			5.0835	1.0392	0.859338	0.5467	0.220412	0.120553			5.0835	0.633503	0.433787	0.192958	0.049383	1.00774
5.087	0.847967	0.704324	0.518292	0.241704	0.13091			5.087	0.719738	0.642922	0.564265	0.385981	0.331254			5.0865	1.05373	0.854243	0.54705	0.22528	0.120461			5.0865	0.62136	0.422568	0.185781	0.045191	1.00801
5.09033	0.84383	0.684991	0.522328	0.246509	0.135158			5.0905	0.712622	0.644222	0.56464	0.383931	0.328759			5.09017	1.05025	0.844969	0.547065	0.231901	0.121564			5.09017	0.621682	0.432111	0.181858	0.05693	1.00369
5.09367	0.837241	0.688132	0.520397	0.240182	0.129762			5.0935	0.716631	0.645642	0.568601	0.386331	0.332106			5.09333	1.04695	0.848033	0.548621	0.231664	0.120232			5.09333	0.631319	0.432073	0.189595	0.051592	1.00795
5.097	0.832158	0.688838	0.518751	0.235763	0.139085			5.097	0.715933	0.647525	0.564364	0.383328	0.333581			5.09667	1.04176	0.854961	0.544137	0.221878	0.121913			5.09667	0.620776	0.429066	0.186148	0.051509	1.00637
5.1005	0.847241	0.699185	0.519299	0.237504	0.132889			5.10033	0.716306	0.640139	0.567308	0.385522	0.328219			5.1	1.04199	0.847812	0.542645	0.228251	0.125708			5.1	0.618891	0.423766	0.184782	0.050354	1.00314
5.1035	0.84933	0.69348	0.524009	0.243392	0.133521			5.10383	0.716299	0.646732	0.563725	0.388068	0.328487			5.1035	1.04119	0.848372	0.548156	0.228022	0.125564			5.1035	0.623603	0.428292	0.18204	0.050292	1.00456
5.107	0.833696	0.687533	0.52709	0.234698	0.133067			5.10683	0.715391	0.643205	0.561544	0.385491	0.333171			5.1065	1.04963	0.856254	0.545725	0.227482	0.125183			5.1065	0.627392	0.427603	0.185677	0.051158	1.00438
5.11033	0.836672	0.684914	0.52018	0.239789	0.138789			5.1105	0.715825	0.642099	0.571483	0.384456	0.332266			5.11	1.03942	0.849838	0.542448	0.228209	0.122403			5.11	0.625279	0.430045	0.184193	0.056466	1.0025
5.11367	0.849278	0.699435	0.516732	0.241622	0.132312			5.11367	0.714735	0.642856	0.573426	0.380456	0.323986			5.11333	1.03927	0.847975	0.547031	0.234991	0.124615			5.11333	0.626734	0.433873	0.188847	0.044877	1.00758
5.117	0.848294	0.687427	0.522713	0.244152	0.124547			5.117	0.716715	0.643778	0.562165	0.38433	0.329405			5.1165	1.04418	0.843647	0.546128	0.229285	0.121585			5.1165	0.61525	0.42978	0.179748	0.048336	1.00333
5.1205	0.832799	0.681425	0.51945	0.245778	0.134907			5.12033	0.715382	0.640282	0.563161	0.383664	0.326221			5.12017	1.04801	0.850588	0.546249	0.232544	0.125624			5.12017	0.620028	0.423692	0.177136	0.058301	1.00689
5.12367	0.841505	0.691714	0.518674	0.24425	0.135216			5.12367	0.710689	0.64329	0.566284	0.387901	0.33327			5.1235	1.03691	0.852634	0.545013	0.228026	0.122525			5.1235	0.628156	0.433052	0.186492	0.048754	1.00289
5.127	0.846202	0.699366	0.517626	0.23682	0.130288			5.12717	0.7138	0.640756	0.565886	0.386181	0.327839			5.12667	1.0349	0.8465	0.545792	0.224426	0.127551			5.12667	0.624217	0.427975	0.183345	0.044281	1.00872
5.13033	0.84038	0.693644	0.52317	0.2459	0.128549			5.13017	0.71466	0.635891	0.563673	0.382052	0.329837			5.13	1.04865	0.842375	0.545713	0.22954	0.122988			5.13	0.610428	0.421811	0.178709	0.054056	1.00434
5.13367	0.835813	0.691015	0.518612	0.242469	0.131941			5.13367	0.708936	0.637605	0.570011	0.387973	0.330245			5.13333	1.0409	0.842136	0.547863	0.235328	0.130454			5.13333	0.619904	0.42908	0.181881	0.058002	1.00324
5.13717	0.838481	0.690367	0.519103	0.233353	0.138882			5.137	0.714623	0.636431	0.570239	0.387654	0.327756			5.1365	1.03649	0.85341	0.549372	0.227631	0.123447			5.1365	0.62425	0.427935	0.189475	0.047683	1.00351
5.14017	0.842575	0.693334	0.516256	0.239007	0.13224			5.14017	0.711822	0.642027	0.56765	0.386856	0.330595			5.14017	1.037	0.840796	0.545774	0.225232	0.121376			5.14017	0.621837	0.428782	0.183721	0.053076	1.00219
5.14333	0.842964	0.690985	0.521016	0.244493	0.128501			5.14383	0.708059	0.643582	0.564523	0.383956	0.322117			5.1435	1.0314	0.84159	0.544736	0.230644	0.123892			5.1435	0.618999	0.430077	0.186872	0.049169	1.00154
5.147	0.8405	0.689167	0.517815	0.235209	0.128325			5.14717	0.713546	0.642084	0.571197	0.386767	0.325449			5.14667	1.03535	0.842216	0.542642	0.22916	0.125572			5.14667	0.621956	0.427895	0.18341	0.055191	1.00322
5.15033	0.834746	0.686806	0.520706	0.239626	0.137283			5.15033	0.714569	0.640465	0.568737	0.386277	0.330226			5.15	1.04557	0.847688	0.550098	0.225189	0.123512			5.15	0.62302	0.420281	0.183746	0.058867	1.00341
5.15367	0.845854	0.697833	0.521125	0.241221	0.137975			5.15367	0.711961	0.640559	0.575365	0.382019	0.324585			5.15333	1.0306	0.842669	0.545663	0.230666	0.120068			5.15333	0.628562	0.429299	0.18161	0.048387	1.00293
5.15717	0.843535	0.690776	0.517835	0.233355	0.129662			5.157	0.712513	0.643038	0.574113	0.381169	0.323809			5.1565	1.03229	0.833955	0.542176	0.229398	0.120621			5.1565	0.62523	0.431062	0.182457	0.049979	1.00192
5.16017	0.831318	0.681171	0.516179	0.239568	0.1269			5.16017	0.715654	0.639203	0.576142	0.387316	0.320589			5.16017	1.04841	0.84103	0.547023	0.228507	0.121478			5.16017	0.614983	0.423273	0.176561	0.060059	1.00692
5.16367	0.838936	0.680446	0.512829	0.241242	0.14099			5.1635	0.71156	0.639094	0.570992	0.379892	0.322564			5.1635	1.03532	0.841414	0.545778	0.229004	0.124178			5.1635	0.631806	0.428638	0.184589	0.051297	0.998714
5.167	0.844376	0.693276	0.514584	0.235363	0.134489			5.16717	0.708173	0.643272	0.572503	0.384815	0.321354			5.16667	1.03228	0.844453	0.542522	0.224866	0.122173			5.16667	0.63336	0.428976	0.187824	0.045266	1.00288
5.17033	0.83295	0.683477	0.522184	0.2413	0.128921			5.17033	0.716756	0.638818	0.567522	0.380083	0.321317			5.17	1.04626	0.839684	0.545461	0.222831	0.12264			5.17	0.612536	0.427312	0.178792	0.05717	1.00798
5.17383	0.834884	0.684951	0.517569	0.237371	0.136884			5.17367	0.708207	0.641712	0.57245	0.381257	0.327178			5.17333	1.0439	0.845602	0.542916	0.22726	0.126508			5.17333	0.621174	0.421991	0.177868	0.060709	1.00585
5.17683	0.836637	0.678949	0.51014	0.232125	0.138693			5.177	0.706233	0.642933	0.574335	0.385174	0.320921			5.1765	1.03401	0.838935	0.545522	0.228893	0.126141			5.1765	0.62939	0.423503	0.180208	0.053448	0.998996
5.18033	0.839394	0.695213	0.519913	0.234547	0.136245			5.18033	0.707552	0.639201	0.569739	0.382164	0.31959			5.18017	1.03743	0.84074	0.545027	0.223548	0.122731			5.18017	0.625502	0.417262	0.184424	0.050956	1.00313
5.18367	0.835731	0.690552	0.517404	0.245742	0.141799			5.18383	0.707154	0.639266	0.57771	0.386009	0.325425			5.18333	1.04374	0.837803	0.542421	0.220274	0.118086			5.18333	0.61464	0.422757	0.180175	0.050751	1.00553
5.187	0.83242	0.68678	0.508963	0.230786	0.136089			5.18683	0.711391	0.643389	0.574112	0.384367	0.325214			5.18667	1.03174	0.836195	0.543731	0.232004	0.123335			5.18667	0.625072	0.428695	0.181986	0.058104	1.00719
5.19033	0.833091	0.684922	0.513022	0.237501	0.140651			5.19033	0.711303	0.641038	0.56837	0.384538	0.32393			5.19	1.04404	0.847338	0.542799	0.219872	0.122902			5.19	0.627243	0.422682	0.185849	0.059039	1.00791
5.19383	0.835077	0.685783	0.514379	0.23831	0.144428			5.19367	0.709393	0.643992	0.571287	0.380933	0.323504			5.1935	1.0261	0.841514	0.541722	0.22913	0.119985			5.1935	0.629064	0.417802	0.186478	0.049697	1.00574
5.19683	0.8416	0.691512	0.515844	0.243812	0.141804			5.19683	0.710204	0.640991	0.57736	0.382772	0.324061			5.19683	1.02661	0.831468	0.542829	0.228242	0.121903			5.19683	0.623306	0.427635	0.182406	0.049643	1.00412
5.20033	0.835345	0.685371	0.511222	0.231086	0.129909			5.2005	0.710407	0.63828	0.56986	0.38691	0.32535			5.20017	1.0412	0.841843	0.542703	0.21836	0.119121			5.20017	0.619482	0.422191	0.178235	0.063406	1.00563
5.20367	0.825907	0.676066	0.512559	0.233923	0.143597			5.20383	0.710205	0.640476	0.573864	0.380061	0.324848			5.20333	1.04265	0.844844	0.545688	0.225142	0.124501			5.20333	0.631041	0.417509	0.185095	0.063266	1.00737
5.207	0.83951	0.68887	0.515405	0.238106	0.142308			5.207	0.710794	0.639225	0.572536	0.384739	0.322185			5.20667	1.02218	0.839383	0.539748	0.225653	0.119513			5.20667	0.635748	0.427306	0.188404	0.043904	1.0051
5.2105	0.834604	0.69279	0.514527	0.240191	0.130526			5.21033	0.713774	0.640456	0.57199	0.38396	0.319641			5.21	1.03829	0.838681	0.540624	0.216947	0.12033			5.21	0.619181	0.42084	0.18329	0.051676	1.01045
5.21383	0.833872	0.677483	0.515252	0.243055	0.13731			5.21367	0.713594	0.638515	0.566436	0.381286	0.323031			5.2135	1.03314	0.842381	0.540013	0.221617	0.123019			5.2135	0.619629	0.42074	0.177155	0.059439	1.00544
5.217	0.825902	0.67734	0.513061	0.238279	0.141336			5.217	0.710697	0.631151	0.572687	0.380916	0.326087			5.21683	1.02637	0.841205	0.540992	0.225415	0.118844			5.21683	0.632321	0.426583	0.18641	0.052668	1.00535
5.22033	0.833875	0.684933	0.512909	0.231719	0.137096			5.2205	0.71072	0.638934	0.566135	0.38385	0.325215			5.22	1.02255	0.840887	0.542475	0.216006	0.117482			5.22	0.63487	0.428416	0.189094	0.044349	1.00989
5.22367	0.829316	0.688987	0.517899	0.243098	0.132884			5.2235	0.712455	0.635124	0.569569	0.384585	0.317387			5.22333	1.0315	0.836441	0.544918	0.215719	0.117942			5.22333	0.618223	0.422046	0.177986	0.052807	1.00679
5.227	0.83941	0.68948	0.514461	0.237231	0.133866			5.227	0.713062	0.640013	0.56863	0.382017	0.325806			5.22667	1.0262	0.83436	0.542023	0.226089	0.123293			5.22667	0.621956	0.423222	0.17987	0.057283	1.00851
5.2305	0.82446	0.676221	0.509969	0.230719	0.127787			5.23033	0.712391	0.639028	0.564334	0.385154	0.328919			5.22983	1.02497	0.842712	0.536612	0.22308	0.120577			5.22983	0.637583	0.426676	0.18691	0.054275	1.01107
5.2335	0.82191	0.68459	0.509184	0.231857	0.142915			5.2335	0.708684	0.641043	0.565023	0.382926	0.33038			5.2335	1.02412	0.839685	0.536289	0.220171	0.119151			5.2335	0.630303	0.423494	0.187792	0.053718	1.00581
5.237	0.825632	0.684091	0.515127	0.244071	0.136276			5.23717	0.710512	0.636022	0.56927	0.385173	0.323677			5.23683	1.02089	0.833729	0.54224	0.222938	0.119259			5.23683	0.623358	0.425252	0.185589	0.050904	1.00196
5.24033	0.835443	0.689182	0.509949	0.238125	0.124192			5.2405	0.709172	0.640494	0.562527	0.388844	0.327494			5.24	1.02689	0.833502	0.543989	0.223227	0.121181			5.24	0.621903	0.42848	0.182476	0.057436	1.00751
5.24367	0.819983	0.669055	0.514162	0.235466	0.129769			5.24333	0.710394	0.640371	0.56452	0.386645	0.327626			5.24333	1.03384	0.834917	0.539679	0.222205	0.122566			5.24333	0.624562	0.418549	0.180107	0.058298	1.00529
5.24683	0.818512	0.675818	0.511887	0.232023	0.135683			5.247	0.71389	0.632738	0.559823	0.38023	0.328648			5.24667	1.02172	0.833568	0.535483	0.223422	0.119757			5.24667	0.630001	0.423712	0.187687	0.045718	0.997957
5.2505	0.834049	0.689899	0.514277	0.232179	0.132099			5.25033	0.712423	0.639797	0.563389	0.385419	0.331281			5.24983	1.01334	0.832578	0.534481	0.225639	0.125874			5.24983	0.622346	0.434999	0.187476	0.041624	1.00238
5.2535	0.837658	0.693814	0.51198	0.240431	0.127824			5.2535	0.710666	0.637661	0.56128	0.383829	0.329376			5.2535	1.03171	0.829677	0.538428	0.226766	0.11931			5.2535	0.614748	0.418791	0.176312	0.056169	1.00256
5.257	0.828582	0.675726	0.514514	0.240869	0.137026			5.25717	0.706821	0.633051	0.562858	0.381735	0.329476			5.25683	1.02066	0.833124	0.53339	0.227984	0.123884			5.25683	0.625751	0.425949	0.179344	0.052738	0.999794
5.26033	0.831393	0.682276	0.515573	0.229938	0.133506			5.26017	0.706724	0.638752	0.563884	0.380958	0.331603			5.26	1.01043	0.833902	0.538469	0.221377	0.122676			5.26	0.632202	0.42686	0.193604	0.047107	1.00042
5.26367	0.8272	0.683208	0.512789	0.234308	0.140022			5.26333	0.711285	0.634376	0.563804	0.382034	0.331559			5.26333	1.02364	0.829074	0.537681	0.219114	0.118229			5.26333	0.614712	0.422974	0.180705	0.046584	1.00559
5.26717	0.837636	0.690665	0.51744	0.240909	0.131999			5.267	0.705764	0.636119	0.557097	0.379792	0.325371			5.26667	1.01697	0.826919	0.532211	0.230724	0.11788			5.26667	0.613816	0.424092	0.177941	0.05785	0.99906
5.27017	0.838525	0.682195	0.51609	0.238246	0.127772			5.27033	0.710942	0.637446	0.564835	0.38577	0.32974			5.26983	1.01834	0.829608	0.537699	0.230673	0.124294			5.26983	0.624739	0.425917	0.183247	0.048242	0.997158
5.27367	0.824324	0.684574	0.512054	0.229645	0.131311			5.2735	0.708174	0.636109	0.559817	0.387986	0.334482			5.2735	1.01403	0.823955	0.529557	0.223865	0.121019			5.2735	0.619577	0.427694	0.185419	0.050977	1.00085
5.277	0.828962	0.680537	0.512136	0.239709	0.139486			5.27717	0.708282	0.633455	0.559658	0.380855	0.326663			5.27667	1.01751	0.823756	0.531883	0.223332	0.115986			5.27667	0.615075	0.420189	0.181206	0.051943	0.999499
5.28033	0.838686	0.691265	0.513912	0.241469	0.133398			5.28	0.707475	0.632438	0.55885	0.385114	0.325633			5.27967	1.02151	0.823611	0.531191	0.230058	0.120074			5.27967	0.608932	0.421225	0.177332	0.058455	0.998709
5.28367	0.840312	0.680446	0.515664	0.240712	0.122618			5.28333	0.703597	0.636223	0.564048	0.383382	0.325775			5.28333	1.0292	0.826387	0.535687	0.2187	0.125046			5.28333	0.620985	0.426306	0.184437	0.059009	0.996775
5.28717	0.822782	0.681808	0.510412	0.243662	0.13408			5.287	0.704328	0.632424	0.567488	0.381183	0.331456			5.28683	1.01241	0.824035	0.528348	0.226413	0.12068			5.28683	0.621894	0.42214	0.187824	0.04741	0.99778
5.29017	0.835052	0.680433	0.508287	0.233887	0.133369			5.29033	0.705367	0.637431	0.565006	0.385497	0.328783			5.28983	1.00991	0.819836	0.533632	0.224585	0.116702			5.28983	0.615874	0.428221	0.180888	0.044748	0.998718
5.29367	0.831909	0.69425	0.513213	0.235709	0.125101			5.29383	0.705157	0.633697	0.553157	0.382696	0.323595			5.2935	1.02709	0.819507	0.536347	0.222571	0.126073			5.2935	0.604868	0.420331	0.177338	0.052925	0.99631
5.297	0.82974	0.682186	0.515007	0.241998	0.126723			5.29683	0.707394	0.633374	0.556449	0.384016	0.326413			5.29667	1.0193	0.826002	0.53406	0.221893	0.124285			5.29667	0.613165	0.420872	0.176272	0.057409	0.999183
5.30033	0.825375	0.67899	0.511548	0.236411	0.129287			5.30033	0.704807	0.635216	0.55895	0.381044	0.328123			5.29983	1.01282	0.829902	0.533655	0.227812	0.125616			5.29983	0.624666	0.425413	0.188812	0.05187	0.999335
5.30383	0.829995	0.681018	0.512447	0.234843	0.134849			5.30367	0.711109	0.632886	0.564254	0.384906	0.321964			5.30333	1.0161	0.821388	0.534345	0.215078	0.11982			5.30333	0.617242	0.423968	0.179839	0.046442	0.999164
5.30683	0.828426	0.690001	0.509029	0.234418	0.130196			5.307	0.704833	0.631626	0.558521	0.378977	0.324557			5.30683	1.01709	0.822354	0.535018	0.224642	0.123999			5.30683	0.611579	0.41978	0.175204	0.058542	1.00132
5.31033	0.837087	0.683447	0.512978	0.246269	0.130862			5.31017	0.701686	0.630789	0.561104	0.38152	0.324237			5.31017	1.01184	0.81891	0.532852	0.226826	0.120519			5.31017	0.61976	0.428431	0.184243	0.053396	0.995885
5.31367	0.829123	0.67698	0.512396	0.234921	0.12665			5.31383	0.709115	0.632009	0.562903	0.385427	0.325198			5.3135	1.01242	0.822911	0.527185	0.223075	0.117553			5.3135	0.620456	0.424479	0.177415	0.054744	0.997614
5.317	0.824026	0.668757	0.508577	0.235242	0.137311			5.31683	0.70732	0.632373	0.55992	0.381654	0.325883			5.31667	1.01089	0.818091	0.531708	0.219721	0.122376			5.31667	0.614207	0.42058	0.178166	0.049379	0.999445
5.32033	0.840431	0.687011	0.513389	0.240294	0.137619			5.32	0.707893	0.632737	0.561361	0.38025	0.318546			5.32	1.00915	0.820696	0.532901	0.22512	0.121352			5.32	0.612346	0.428198	0.179382	0.051284	1.00102
5.32383	0.834329	0.680396	0.512218	0.233198	0.129313			5.32367	0.703979	0.634224	0.566022	0.382769	0.3247			5.3235	1.01642	0.820081	0.53158	0.22129	0.118545			5.3235	0.615181	0.427989	0.181149	0.057603	0.994085
5.32683	0.820212	0.673157	0.505022	0.236202	0.127929			5.327	0.703196	0.632847	0.564093	0.378729	0.318632			5.32683	1.01173	0.825283	0.531778	0.220276	0.119675			5.32683	0.618666	0.42236	0.185593	0.057196	0.999383
5.33033	0.828986	0.672628	0.510378	0.235605	0.136306			5.3305	0.704217	0.631795	0.576898	0.383585	0.318869			5.33017	1.0006	0.820757	0.53208	0.225567	0.120246			5.33017	0.624151	0.431481	0.186785	0.041662	0.996424
5.33367	0.834291	0.682225	0.513342	0.2357	0.13753			5.33383	0.702038	0.634223	0.567342	0.383565	0.322289			5.33333	1.01153	0.817143	0.530058	0.219356	0.128183			5.33333	0.612094	0.428182	0.176825	0.052507	1.0017
5.337	0.819967	0.675373	0.508447	0.239408	0.133897			5.337	0.708314	0.634182	0.563625	0.382918	0.319468			5.33667	1.01853	0.820813	0.528768	0.216327	0.125591			5.33667	0.617542	0.423279	0.178369	0.061134	0.998021
5.3405	0.822216	0.670686	0.5035	0.232692	0.135779			5.34033	0.706101	0.636073	0.570738	0.380128	0.321919			5.34	1.00584	0.820019	0.530276	0.225542	0.121019			5.34	0.627848	0.418927	0.181684	0.055765	0.996418
5.3435	0.827189	0.670868	0.500927	0.22853	0.141396			5.34367	0.701732	0.636395	0.571799	0.383077	0.322345			5.3435	1.00591	0.819171	0.533622	0.217663	0.119686			5.3435	0.619456	0.424122	0.180571	0.041961	1.00192
5.347	0.825871	0.684413	0.508014	0.23251	0.138481			5.347	0.710612	0.636341	0.565378	0.380462	0.316845			5.34683	1.01816	0.820894	0.531302	0.222426	0.126258			5.34683	0.607898	0.421447	0.174412	0.059636	0.998204
5.35033	0.826866	0.676399	0.509801	0.23928	0.140489			5.3505	0.702631	0.635877	0.573077	0.382409	0.322251			5.35	1.01971	0.823466	0.531218	0.222908	0.117678			5.35	0.616982	0.421618	0.179744	0.058757	0.996579
5.35367	0.82502	0.677693	0.505469	0.230832	0.137717			5.3535	0.706081	0.635763	0.569352	0.383429	0.322581			5.353	1.00634	0.818368	0.53514	0.226125	0.123576			5.353	0.626281	0.421663	0.179657	0.056413	1.00184
5.357	0.814908	0.675159	0.501264	0.23053	0.138215			5.357	0.707033	0.629628	0.570587	0.381557	0.321123			5.35667	1.0125	0.823211	0.53144	0.209758	0.120403			5.35667	0.623816	0.420659	0.183968	0.051291	0.998152
5.3605	0.823299	0.680663	0.507359	0.241688	0.144166			5.36033	0.705019	0.63275	0.571213	0.377108	0.322871			5.36	1.00852	0.816454	0.529685	0.220867	0.124408			5.36	0.61557	0.416085	0.178192	0.055123	0.998525
5.3635	0.828657	0.678777	0.503524	0.236269	0.137161			5.36367	0.70435	0.637711	0.568139	0.38113	0.320728			5.36317	1.00881	0.818973	0.536021	0.225254	0.122733			5.36317	0.621503	0.421024	0.179648	0.057191	0.998413
5.367	0.817856	0.676349	0.503566	0.231836	0.131803			5.36683	0.705041	0.635367	0.56785	0.378876	0.322747			5.36683	1.00946	0.822673	0.531366	0.215983	0.124375			5.36683	0.624684	0.418722	0.175854	0.06044	0.999182
5.37033	0.813456	0.674873	0.505041	0.229496	0.13826			5.3705	0.699732	0.633234	0.571035	0.378212	0.32281			5.37	1.00755	0.821827	0.52895	0.215865	0.115368			5.37	0.621757	0.41511	0.184087	0.052505	1.00081
5.37367	0.816674	0.67547	0.502469	0.229911	0.137142			5.37367	0.701585	0.632385	0.570857	0.380112	0.31721			5.373	1.00504	0.81611	0.527148	0.220139	0.119896			5.373	0.613638	0.4206	0.179364	0.054112	1.00075
5.377	0.824604	0.68174	0.506912	0.23694	0.128693			5.37667	0.705151	0.635816	0.569539	0.379026	0.317015			5.37667	1.01572	0.822393	0.535538	0.213984	0.120491			5.37667	0.618971	0.423398	0.179254	0.060735	1.00226
5.38017	0.811042	0.668528	0.506064	0.234819	0.128311			5.38033	0.707325	0.633052	0.565409	0.381504	0.323195			5.38017	1.01696	0.82297	0.531125	0.221102	0.118962			5.38017	0.625266	0.416991	0.180579	0.060844	0.997157
5.3835	0.815424	0.667396	0.506637	0.229974	0.13891			5.38367	0.702734	0.634063	0.572913	0.382047	0.321482			5.38317	0.99796	0.816408	0.528895	0.21989	0.119872			5.38317	0.633498	0.421798	0.182834	0.04761	0.994301
5.387	0.824346	0.682247	0.505456	0.227751	0.132948			5.38683	0.704444	0.631582	0.569789	0.384537	0.319294			5.38683	1.01127	0.817989	0.532058	0.213935	0.118219			5.38683	0.60992	0.411389	0.180988	0.054644	1.00367
5.39033	0.821338	0.681762	0.507266	0.237336	0.136596			5.3905	0.700651	0.6334	0.563943	0.380588	0.320504			5.39	1.01758	0.818891	0.529539	0.214438	0.119611			5.39	0.616681	0.413992	0.1791	0.065384	1.00205
5.39367	0.821051	0.665115	0.504435	0.234733	0.132416			5.39367	0.699656	0.629371	0.562943	0.376907	0.319853			5.39317	1.0109	0.822682	0.525654	0.216173	0.117193			5.39317	0.628601	0.415686	0.18234	0.055846	0.997952
5.39717	0.813044	0.67015	0.504803	0.226809	0.133385			5.397	0.701977	0.631483	0.56294	0.384061	0.323652			5.39667	0.996222	0.826814	0.530843	0.209534	0.120883			5.39667	0.626677	0.418617	0.194317	0.045561	1.00295
5.40017	0.814651	0.679212	0.50596	0.230793	0.136521			5.40017	0.706641	0.635595	0.562448	0.381104	0.319672			5.40017	1.01097	0.81968	0.533191	0.217718	0.116535			5.40017	0.612046	0.414196	0.176345	0.054093	1.00262
5.40367	0.820423	0.677976	0.505711	0.241903	0.136314			5.40383	0.698877	0.631988	0.566576	0.382241	0.323539			5.40317	1.00292	0.816326	0.526889	0.22082	0.11575			5.40317	0.620396	0.418635	0.177924	0.059022	0.994168
5.407	0.823635	0.673682	0.506875	0.234917	0.12672			5.40717	0.703295	0.628972	0.559769	0.378597	0.321078			5.40683	1.00705	0.820927	0.531609	0.214093	0.115383			5.40683	0.621067	0.415814	0.185299	0.05701	1.00123
5.41033	0.804015	0.664062	0.504471	0.233235	0.133516			5.41033	0.703325	0.632894	0.557215	0.378816	0.330997			5.41	0.999463	0.816509	0.5318	0.210893	0.116403			5.41	0.618638	0.415615	0.187236	0.05462	0.996537
5.41367	0.818875	0.676431	0.506949	0.237494	0.135709			5.41367	0.699996	0.629583	0.559407	0.379366	0.323054			5.41317	0.996512	0.809786	0.523655	0.217387	0.114628			5.41317	0.610961	0.423099	0.179342	0.051798	0.998466
5.41717	0.820934	0.682439	0.503571	0.23532	0.125671			5.417	0.704961	0.632193	0.557432	0.385129	0.321928			5.41683	1.00359	0.814446	0.526907	0.212168	0.116663			5.41683	0.619586	0.42393	0.185371	0.053392	0.998041
5.42017	0.81833	0.670867	0.509674	0.23534	0.125258			5.42033	0.703101	0.627848	0.55811	0.384124	0.322964			5.42017	1.00483	0.817544	0.528575	0.215408	0.117818			5.42017	0.620818	0.422889	0.183145	0.056722	0.990894
5.42367	0.812504	0.67028	0.50931	0.234343	0.136281			5.4235	0.700206	0.629059	0.556906	0.378985	0.325835			5.4235	0.984128	0.813313	0.527892	0.221635	0.121271			5.4235	0.625825	0.427373	0.189484	0.047346	0.998487
5.427	0.819728	0.679943	0.505726	0.234319	0.133007			5.42717	0.701377	0.628329	0.559386	0.387257	0.327672			5.42683	1.00034	0.811191	0.525117	0.211334	0.115261			5.42683	0.609175	0.421408	0.179644	0.050819	0.996371
5.43033	0.824665	0.6826	0.508089	0.236133	0.132272			5.43033	0.703159	0.633404	0.550127	0.383059	0.327487			5.43	1.00901	0.808984	0.526565	0.217606	0.118724			5.43	0.609979	0.421723	0.175256	0.058257	0.998802
5.43383	0.820429	0.675309	0.506427	0.241502	0.130533			5.43333	0.701122	0.631006	0.554131	0.375672	0.328251			5.43333	0.996998	0.808334	0.522824	0.22227	0.115542			5.43333	0.620041	0.422513	0.17951	0.051835	0.991693
5.43683	0.813831	0.671724	0.507039	0.239289	0.134686			5.43733	0.704411	0.629513	0.554119	0.381662	0.331631			5.43683	0.98144	0.806786	0.526696	0.217808	0.122859			5.43683	0.616935	0.427675	0.184231	0.043167	0.994947
5.44033	0.816786	0.678972	0.502828	0.230323	0.130787			5.44033	0.704452	0.625618	0.556948	0.38408	0.321964			5.44017	0.99382	0.798796	0.518204	0.218373	0.120921			5.44017	0.603233	0.413384	0.177022	0.051162	0.993763
5.44367	0.824307	0.679981	0.506766	0.240202	0.135749			5.44383	0.701548	0.628321	0.55353	0.377923	0.318205			5.44333	1.00199	0.804817	0.520944	0.22244	0.122203			5.44333	0.609442	0.420293	0.173036	0.055986	0.994234
5.447	0.830195	0.680546	0.508903	0.235368	0.129497			5.44683	0.694475	0.634071	0.559023	0.374844	0.325857			5.44667	0.991329	0.805878	0.525894	0.223124	0.121141			5.44667	0.622601	0.428049	0.179076	0.054822	0.988685
5.45033	0.815417	0.666472	0.503714	0.23262	0.13			5.45033	0.706108	0.625778	0.558789	0.380824	0.327913			5.45	0.989072	0.810732	0.524983	0.213084	0.119274			5.45	0.616897	0.425721	0.182958	0.047512	0.994163
5.45383	0.828268	0.676166	0.504825	0.235209	0.135351			5.45367	0.698734	0.624268	0.554346	0.382218	0.321915			5.4535	0.991252	0.802197	0.522374	0.221914	0.119326			5.4535	0.610989	0.416963	0.177329	0.047741	0.994762
5.45683	0.822937	0.679153	0.50439	0.23707	0.132116			5.457	0.70113	0.629779	0.553549	0.381377	0.323479			5.4565	0.989852	0.80184	0.520654	0.226901	0.11993			5.4565	0.608057	0.424002	0.17813	0.051533	0.994825
5.46033	0.827571	0.676556	0.50573	0.23659	0.125492			5.4605	0.703353	0.627469	0.549455	0.377759	0.330131			5.46017	0.998139	0.806672	0.51906	0.224167	0.123806			5.46017	0.612034	0.417615	0.177163	0.056686	0.994051
5.46367	0.813124	0.666617	0.506222	0.228389	0.13369			5.46383	0.701451	0.625396	0.553668	0.379971	0.327839			5.46333	0.988676	0.80508	0.517453	0.219633	0.121107			5.46333	0.61826	0.428269	0.18221	0.051314	0.988651
5.467	0.821841	0.673717	0.502859	0.234875	0.130654			5.467	0.697097	0.627047	0.554956	0.380826	0.323996			5.4665	0.986478	0.798436	0.521734	0.225652	0.117292			5.4665	0.613113	0.418433	0.17868	0.053549	0.997467
5.4705	0.825053	0.683557	0.505442	0.237388	0.125647			5.47033	0.696872	0.629036	0.553776	0.384414	0.323878			5.47	0.99643	0.800338	0.52203	0.216492	0.121461			5.47	0.609879	0.423396	0.181128	0.054364	0.995747
5.4735	0.818395	0.672373	0.503775	0.236249	0.127513			5.47367	0.697131	0.62549	0.551802	0.375258	0.325927			5.4735	1.00002	0.80251	0.521204	0.224534	0.120268			5.4735	0.617202	0.418901	0.178444	0.053301	0.98868
5.477	0.812234	0.669403	0.510632	0.237425	0.13666			5.477	0.699544	0.629041	0.560353	0.380251	0.32976			5.4765	0.979506	0.802492	0.518488	0.223144	0.120315			5.4765	0.619823	0.425334	0.1818	0.05397	0.988213
5.48033	0.818628	0.677089	0.502512	0.23192	0.12944			5.48017	0.700134	0.627366	0.555247	0.385876	0.323662			5.48017	0.989803	0.80078	0.521192	0.217168	0.119115			5.48017	0.61105	0.418465	0.176334	0.048098	0.990184
5.48367	0.822001	0.679891	0.502927	0.23718	0.133001			5.4835	0.701269	0.626121	0.552492	0.382478	0.319372			5.48333	0.996472	0.799565	0.518814	0.21723	0.122946			5.48333	0.605274	0.419426	0.173736	0.058491	0.990863
5.487	0.818517	0.672796	0.505264	0.238539	0.129162			5.487	0.696777	0.629052	0.55537	0.375416	0.323444			5.4865	1.00059	0.80268	0.520496	0.216191	0.119423			5.4865	0.614397	0.417494	0.176363	0.060303	0.996928
5.4905	0.8079	0.667781	0.50074	0.22979	0.129186			5.49	0.696664	0.627848	0.556637	0.377305	0.323591			5.49	0.982938	0.803012	0.522954	0.213597	0.121561			5.49	0.619768	0.417386	0.181717	0.049031	0.994019
5.4935	0.807854	0.669045	0.49332	0.226942	0.135415			5.49367	0.697943	0.627762	0.559394	0.37966	0.320398			5.4935	0.990836	0.794565	0.521545	0.219798	0.115548			5.4935	0.608381	0.421243	0.178016	0.051281	0.993789
5.497	0.824871	0.678748	0.504301	0.239766	0.137838			5.49717	0.699547	0.630596	0.5612	0.379906	0.321612			5.4965	0.990169	0.798287	0.520348	0.222463	0.120537			5.4965	0.60767	0.417213	0.174532	0.058273	0.992524
5.50033	0.81903	0.670384	0.497983	0.232659	0.135345			5.50017	0.698691	0.630666	0.559022	0.380856	0.318487			5.5	0.979741	0.79848	0.520287	0.219747	0.122378			5.5	0.623232	0.423973	0.182631	0.049632	0.992885
5.50367	0.809171	0.657928	0.495252	0.232312	0.137913			5.50367	0.697429	0.62274	0.55608	0.378761	0.320645			5.50333	0.985279	0.800833	0.519018	0.215398	0.113075			5.50333	0.613633	0.418942	0.183481	0.05301	0.994879
5.507	0.816278	0.664384	0.503828	0.23394	0.137916			5.507	0.692634	0.622222	0.567481	0.381166	0.322664			5.5065	0.996326	0.799417	0.522149	0.216201	0.114564			5.5065	0.61053	0.42066	0.178923	0.052024	0.994262
5.5105	0.820765	0.674381	0.502223	0.226585	0.134469			5.51033	0.698617	0.626633	0.563614	0.383898	0.31376			5.51017	0.990446	0.794756	0.523725	0.215272	0.118461			5.51017	0.612895	0.424942	0.177962	0.056087	0.991572
5.5135	0.817128	0.671771	0.50162	0.234866	0.133424			5.51367	0.699523	0.627966	0.557469	0.38116	0.316532			5.5135	0.994358	0.799054	0.521944	0.212044	0.121352			5.5135	0.611603	0.414455	0.175443	0.060263	0.99084
5.517	0.808206	0.662888	0.496687	0.233795	0.138653			5.51717	0.696158	0.627472	0.563939	0.37779	0.32193			5.51667	0.988043	0.802772	0.519267	0.216585	0.116995			5.51667	0.623903	0.416988	0.184025	0.050607	0.989204
5.52033	0.813287	0.669713	0.500454	0.227914	0.139218			5.52017	0.695657	0.629443	0.568663	0.379974	0.316296			5.52	0.970999	0.793392	0.518842	0.216569	0.115978			5.52	0.620869	0.421506	0.182047	0.044125	0.991781
5.52367	0.814899	0.677465	0.500829	0.233895	0.141382			5.52367	0.697122	0.627199	0.564143	0.376173	0.314132			5.52333	0.992228	0.793415	0.519058	0.21039	0.119034			5.52333	0.611107	0.420775	0.174265	0.056426	0.993524
5.52717	0.8154	0.671075	0.501075	0.240802	0.140595			5.527	0.695691	0.629301	0.560134	0.382005	0.314983			5.5265	0.991864	0.801871	0.523988	0.213816	0.11983			5.5265	0.611822	0.413093	0.176236	0.063842	0.993318
5.53017	0.805724	0.663085	0.49595	0.231569	0.136396			5.53033	0.694185	0.625369	0.565	0.377597	0.3193			5.53017	0.971599	0.796115	0.525846	0.214258	0.118943			5.53017	0.624331	0.420795	0.187163	0.050174	0.993961
5.53367	0.805985	0.666016	0.501571	0.225746	0.138289			5.53383	0.698016	0.62591	0.56227	0.379903	0.316248			5.5335	0.987082	0.799966	0.51356	0.215243	0.114382			5.5335	0.610102	0.418069	0.178986	0.05541	0.994458
5.537	0.809649	0.670581	0.499946	0.234217	0.145063			5.53683	0.698919	0.625766	0.562648	0.377003	0.315435			5.53683	0.977909	0.794613	0.517423	0.21692	0.116388			5.53683	0.609608	0.421646	0.174607	0.054977	0.996249
5.54033	0.814186	0.671729	0.500162	0.232498	0.13921			5.54033	0.697972	0.626711	0.563893	0.376545	0.317262			5.54	0.980474	0.796074	0.521786	0.219962	0.119565			5.54	0.623313	0.423376	0.181709	0.058481	0.98988
5.54367	0.806806	0.662924	0.497699	0.236608	0.131646			5.54367	0.697107	0.629451	0.565021	0.380661	0.315092			5.54333	0.986488	0.806729	0.519197	0.210063	0.116709			5.54333	0.622452	0.418135	0.184863	0.048049	0.996679
5.54717	0.798327	0.662676	0.496532	0.228887	0.140259			5.54683	0.69891	0.627927	0.558615	0.373974	0.320943			5.54683	0.980285	0.791493	0.516137	0.213768	0.117606			5.54683	0.618015	0.416892	0.184068	0.053202	0.991183
5.55017	0.810084	0.669924	0.502807	0.233176	0.1394			5.55033	0.698619	0.626679	0.562563	0.379332	0.317473			5.54983	0.974877	0.792199	0.519954	0.218929	0.119015			5.54983	0.61428	0.417895	0.172648	0.056127	0.996574
5.55367	0.809508	0.677307	0.494544	0.229545	0.1313			5.5535	0.69531	0.629506	0.561519	0.38287	0.319775			5.5535	0.98728	0.805358	0.521304	0.209723	0.114727			5.5535	0.614843	0.417228	0.179611	0.063775	1.00035
5.557	0.801924	0.663733	0.49824	0.237782	0.130291			5.55683	0.700506	0.626715	0.557726	0.3768	0.315273			5.55667	0.985668	0.805324	0.51996	0.212886	0.114598			5.55667	0.623756	0.416426	0.183627	0.058229	0.993804
5.56033	0.799299	0.657025	0.496504	0.22846	0.137825			5.56033	0.695938	0.624647	0.561144	0.376607	0.318728			5.56	0.965662	0.795216	0.514495	0.218505	0.11647			5.56	0.623452	0.421194	0.184765	0.052934	0.992814
5.56383	0.80599	0.675906	0.497908	0.22725	0.135618			5.56367	0.696954	0.623854	0.564768	0.384863	0.319252			5.56333	0.98873	0.797445	0.52503	0.208108	0.116472			5.56333	0.615136	0.423254	0.187272	0.05831	0.998244
5.56717	0.811879	0.670525	0.500851	0.235915	0.138946			5.567	0.699078	0.624124	0.554155	0.373411	0.313848			5.5665	0.986745	0.798175	0.524775	0.207225	0.116451			5.5665	0.617416	0.418084	0.178972	0.063142	0.994084
5.57033	0.806149	0.665103	0.498885	0.237497	0.13322			5.57033	0.695367	0.626183	0.561426	0.37639	0.321757			5.57017	0.97197	0.804714	0.518302	0.213635	0.119554			5.57017	0.625982	0.41872	0.184964	0.048879	0.99255
5.57367	0.802392	0.662928	0.499966	0.22581	0.133039			5.57383	0.696342	0.624937	0.559449	0.377527	0.32136			5.57333	0.968882	0.79562	0.518036	0.21592	0.118638			5.57333	0.621504	0.425208	0.189373	0.041878	0.989291
5.577	0.802664	0.663228	0.502137	0.230402	0.136378			5.57683	0.69742	0.623658	0.555477	0.376324	0.321348			5.57667	0.981086	0.792033	0.519125	0.211504	0.118223			5.57667	0.603862	0.415359	0.178159	0.058386	0.993811
5.58033	0.81387	0.673317	0.498644	0.231611	0.133974			5.58033	0.694807	0.623895	0.553666	0.375588	0.32163			5.57983	0.986626	0.796036	0.515099	0.216096	0.119818			5.57983	0.621018	0.415679	0.174728	0.063715	0.990758
5.58383	0.807943	0.668545	0.499588	0.232567	0.127276			5.58367	0.701639	0.625728	0.555823	0.378587	0.326237			5.58333	0.974804	0.798625	0.51655	0.209362	0.114993			5.58333	0.623184	0.423375	0.18616	0.04899	0.991701
5.58683	0.803481	0.660214	0.4972	0.224027	0.128452			5.587	0.696852	0.624524	0.552358	0.375542	0.328293			5.58683	0.970281	0.794913	0.5183	0.214114	0.11414			5.58683	0.614291	0.411935	0.185443	0.050108	0.993205
5.59033	0.80561	0.662234	0.497737	0.230834	0.13647			5.5905	0.696854	0.623399	0.556147	0.378272	0.322083			5.59	0.969967	0.789383	0.516484	0.216186	0.115996			5.59	0.606635	0.412885	0.179041	0.054486	0.985976
5.59367	0.816212	0.676396	0.499537	0.231171	0.134298			5.5935	0.701511	0.625496	0.55732	0.385063	0.320701			5.5935	0.986508	0.795703	0.515997	0.212911	0.118817			5.5935	0.610982	0.416825	0.180466	0.057702	0.98966
5.597	0.813114	0.663133	0.505059	0.239809	0.127014			5.597	0.696795	0.626251	0.549303	0.382464	0.328221			5.59667	0.97377	0.797692	0.513108	0.209596	0.116893			5.59667	0.613806	0.41979	0.186872	0.056246	0.986193
5.6005	0.81109	0.661262	0.500903	0.237177	0.131487			5.60033	0.694235	0.61983	0.551472	0.375618	0.32396			5.59983	0.965973	0.785738	0.513633	0.218664	0.11549			5.59983	0.607528	0.421422	0.181947	0.048029	0.987839
5.60383	0.808775	0.670682	0.500521	0.226975	0.128112			5.6035	0.698122	0.622022	0.557159	0.375116	0.322045			5.6035	0.969229	0.785575	0.515639	0.2111	0.11798			5.6035	0.612185	0.420454	0.181123	0.049076	0.991723
5.607	0.810609	0.676407	0.497067	0.231717	0.126873			5.607	0.697441	0.623739	0.546088	0.37992	0.319591			5.60683	0.985157	0.787583	0.512562	0.212912	0.117052			5.60683	0.611831	0.414228	0.173215	0.060304	0.985004
5.61033	0.820242	0.674278	0.504031	0.238944	0.13132			5.6105	0.691629	0.616831	0.547678	0.377715	0.323783			5.61	0.975257	0.789488	0.515736	0.221478	0.119189			5.61	0.614011	0.417633	0.177887	0.055751	0.982844
5.61367	0.818826	0.672584	0.502707	0.230818	0.130085			5.6135	0.693722	0.62529	0.551654	0.37915	0.326827			5.61333	0.954165	0.784946	0.51307	0.212999	0.120579			5.61333	0.617944	0.422939	0.190295	0.045003	0.987256
5.617	0.805655	0.665723	0.502827	0.22988	0.132533			5.61667	0.693843	0.621003	0.550631	0.381881	0.32947			5.61667	0.969028	0.786162	0.512293	0.213717	0.118182			5.61667	0.604581	0.421302	0.174436	0.04804	0.989148
5.6205	0.808186	0.666069	0.499309	0.233909	0.136048			5.62033	0.693938	0.619915	0.546567	0.371042	0.320561			5.61983	0.977591	0.782015	0.513419	0.212048	0.11649			5.61983	0.602329	0.419495	0.175634	0.058606	0.983643
5.6235	0.817177	0.670344	0.501205	0.234043	0.135047			5.62367	0.695437	0.622985	0.550458	0.380881	0.321449			5.6235	0.958964	0.787717	0.513503	0.215309	0.118653			5.6235	0.615324	0.424176	0.180323	0.048487	0.985865
5.627	0.809929	0.66659	0.500298	0.228342	0.125992			5.62717	0.693537	0.625558	0.548206	0.376676	0.322237			5.62683	0.961634	0.787489	0.505351	0.214772	0.117007			5.62683	0.605006	0.424323	0.181314	0.050826	0.987932
5.63033	0.80079	0.659405	0.502422	0.230691	0.131426			5.6305	0.690628	0.618047	0.553421	0.374079	0.322478			5.63	0.969075	0.782504	0.507664	0.214718	0.114569			5.63	0.603683	0.419264	0.178096	0.051442	0.986941
5.63367	0.813212	0.66827	0.502203	0.236005	0.131643			5.63367	0.690928	0.625554	0.551976	0.37823	0.326715			5.63333	0.963524	0.779958	0.512216	0.223474	0.118823			5.63333	0.612083	0.423872	0.17895	0.055211	0.989063
5.637	0.815574	0.673946	0.499844	0.232368	0.126593			5.637	0.691648	0.625906	0.545436	0.376127	0.324583			5.63667	0.968529	0.783339	0.510127	0.213117	0.121374			5.63667	0.605973	0.415654	0.179573	0.055101	0.985506
5.6405	0.813084	0.659254	0.499878	0.23779	0.135379			5.64017	0.694463	0.623994	0.5492	0.377393	0.321379			5.63983	0.96169	0.783456	0.508785	0.211965	0.116284			5.63983	0.609223	0.419817	0.182098	0.051135	0.98679
5.6435	0.803144	0.663568	0.49552	0.232987	0.138436			5.6435	0.687028	0.622944	0.550217	0.378742	0.317843			5.6435	0.954493	0.782796	0.508729	0.214439	0.117675			5.6435	0.610293	0.42465	0.181539	0.047476	0.990594
5.647	0.81081	0.667377	0.494811	0.225486	0.126407			5.64717	0.694963	0.624024	0.545045	0.378278	0.320797			5.64683	0.97092	0.778704	0.510071	0.21139	0.121255			5.64683	0.602345	0.419555	0.174933	0.051427	0.987937
5.65033	0.812957	0.675074	0.501558	0.23636	0.13381			5.65017	0.692453	0.624503	0.54578	0.378801	0.317455			5.65	0.974228	0.786761	0.511385	0.213379	0.116083			5.65	0.60535	0.413487	0.173564	0.055421	0.985942
5.65367	0.810174	0.667939	0.498876	0.235488	0.128621			5.65367	0.693392	0.621996	0.548786	0.370789	0.320125			5.65333	0.955988	0.786318	0.50892	0.218295	0.118118			5.65333	0.616456	0.42384	0.185778	0.049354	0.983597
5.65717	0.802065	0.653786	0.495384	0.224522	0.128854			5.657	0.693853	0.623618	0.554313	0.380276	0.319523			5.65667	0.958947	0.782453	0.512872	0.211952	0.115565			5.65667	0.610088	0.423499	0.183631	0.045705	0.98901
5.66017	0.801085	0.667525	0.49926	0.225918	0.136632			5.66017	0.692024	0.62393	0.556076	0.382864	0.32235			5.66017	0.965921	0.776224	0.508368	0.213077	0.118031			5.66017	0.603002	0.415908	0.173727	0.052904	0.985707
5.66367	0.814484	0.668829	0.501328	0.241282	0.137497			5.66367	0.688716	0.621216	0.554743	0.377882	0.317227			5.6635	0.963617	0.781116	0.513259	0.214808	0.119498			5.6635	0.611104	0.421133	0.181307	0.058579	0.984962
5.667	0.807245	0.662985	0.494313	0.230129	0.132034			5.66717	0.693269	0.622012	0.55444	0.379222	0.316917			5.66667	0.954516	0.78312	0.5101	0.214797	0.115749			5.66667	0.61773	0.426569	0.175645	0.04811	0.983324
5.67033	0.799451	0.651609	0.493559	0.226412	0.138633			5.67017	0.69284	0.624329	0.55725	0.374701	0.313577			5.67	0.962251	0.781806	0.5098	0.211166	0.121784			5.67	0.604816	0.420852	0.173316	0.047049	0.986722
5.67367	0.806619	0.662365	0.497348	0.231637	0.138766			5.67367	0.691154	0.617205	0.554762	0.380572	0.315379			5.67333	0.960198	0.772581	0.509733	0.215805	0.120678			5.67333	0.605558	0.418237	0.183717	0.055902	0.989372
5.67717	0.809328	0.666964	0.498456	0.227892	0.133192			5.677	0.691626	0.622992	0.558599	0.378291	0.321264			5.67683	0.964027	0.774519	0.510759	0.212546	0.117992			5.67683	0.608193	0.4217	0.174779	0.056532	0.989516
5.68017	0.809413	0.662427	0.49601	0.22907	0.126348			5.68033	0.692279	0.6234	0.554099	0.376597	0.31506			5.68033	0.964162	0.7824	0.505636	0.21537	0.11432			5.68033	0.613072	0.415441	0.183996	0.052094	0.984815
5.68367	0.790985	0.658861	0.492886	0.227123	0.145238			5.68383	0.692048	0.623801	0.562425	0.377759	0.317433			5.68333	0.958248	0.781342	0.503193	0.206882	0.118793			5.68333	0.617468	0.418769	0.181755	0.053111	0.981548
5.687	0.801019	0.662823	0.496733	0.225368	0.140622			5.68717	0.693704	0.625424	0.561357	0.378571	0.320307			5.68667	0.95399	0.779192	0.508437	0.21697	0.117733			5.68667	0.607941	0.422761	0.176501	0.055429	0.986763
5.69033	0.802246	0.668467	0.493173	0.228111	0.139137			5.69033	0.691342	0.623818	0.558259	0.379169	0.311242			5.69	0.970043	0.781261	0.507299	0.207973	0.113167			5.69	0.607718	0.414396	0.175419	0.065058	0.988221
5.69383	0.795957	0.659997	0.492878	0.237801	0.134261			5.69367	0.691875	0.627334	0.558189	0.380865	0.316729			5.69317	0.957079	0.780946	0.511755	0.211342	0.117817			5.69317	0.612338	0.405681	0.181341	0.056044	0.988043
5.69683	0.793781	0.653571	0.486225	0.222608	0.133673			5.697	0.689715	0.61963	0.562449	0.376827	0.314976			5.69683	0.952281	0.779093	0.508825	0.20908	0.116303			5.69683	0.617341	0.422205	0.180343	0.044065	0.985355
5.70033	0.795712	0.661915	0.488237	0.223198	0.134187			5.70033	0.687996	0.624063	0.557396	0.376989	0.310224			5.70017	0.967623	0.784376	0.507364	0.203655	0.124119			5.70017	0.596856	0.413502	0.171162	0.054598	0.991019
5.70367	0.802702	0.663636	0.495681	0.230173	0.140043			5.70383	0.691862	0.620338	0.561224	0.377918	0.313662			5.70333	0.9707	0.7783	0.51024	0.211237	0.118028			5.70333	0.608479	0.416778	0.176823	0.059255	0.987139
5.707	0.800711	0.660537	0.491391	0.231211	0.13589			5.70683	0.688722	0.62044	0.559686	0.373491	0.320548			5.70667	0.954313	0.778219	0.509334	0.211185	0.122029			5.70667	0.625348	0.417865	0.180098	0.049508	0.982158
5.71017	0.795473	0.654141	0.492968	0.224332	0.132471			5.71033	0.693174	0.62424	0.559942	0.375509	0.317496			5.71	0.954273	0.781464	0.510713	0.201418	0.111661			5.71	0.614011	0.41919	0.183158	0.050485	0.991273
5.71383	0.79563	0.656805	0.496019	0.231242	0.1406			5.71367	0.688808	0.620921	0.558939	0.377185	0.315565			5.71317	0.965837	0.773357	0.509213	0.206579	0.114725			5.71317	0.605094	0.414193	0.174587	0.056216	0.988317
5.71683	0.799063	0.661644	0.495704	0.226507	0.14259			5.71683	0.690663	0.623684	0.555817	0.374811	0.310452			5.71683	0.948936	0.77168	0.512276	0.211199	0.118705			5.71683	0.61111	0.417449	0.182086	0.059636	0.986648
5.72033	0.80282	0.660646	0.492568	0.226543	0.127644			5.7205	0.688857	0.618598	0.553939	0.377001	0.313729			5.72017	0.963072	0.785022	0.510153	0.204344	0.114796			5.72017	0.617989	0.416726	0.183205	0.060332	0.986455
5.72367	0.791264	0.648995	0.492167	0.232278	0.137005			5.72383	0.694562	0.618972	0.553605	0.372833	0.314465			5.72333	0.951122	0.780018	0.507539	0.207338	0.114827			5.72333	0.619936	0.412041	0.183871	0.053049	0.986197
5.727	0.794441	0.656629	0.490696	0.226029	0.13729			5.727	0.692288	0.620612	0.559865	0.377512	0.314475			5.72667	0.946123	0.774319	0.50355	0.214069	0.115706			5.72667	0.607696	0.419949	0.177461	0.051326	0.987215
5.7305	0.8017	0.673504	0.491159	0.228073	0.132613			5.73033	0.691557	0.621022	0.562156	0.378011	0.31774			5.73	0.956325	0.781712	0.510149	0.213376	0.120441			5.73	0.61498	0.417371	0.184692	0.057534	0.987844
5.7335	0.795983	0.666076	0.496121	0.233198	0.128384			5.73367	0.69544	0.620318	0.549149	0.376821	0.318441			5.73317	0.967502	0.779644	0.509481	0.205112	0.113682			5.73317	0.617004	0.412683	0.18417	0.064303	0.988133
5.737	0.796835	0.653903	0.49607	0.234612	0.131618			5.737	0.69121	0.621769	0.554122	0.373876	0.315956			5.73683	0.937523	0.775669	0.505407	0.207301	0.114153			5.73683	0.621	0.423185	0.185881	0.047991	0.984778
5.74033	0.793912	0.656933	0.491527	0.224008	0.130676			5.7405	0.694152	0.622191	0.55018	0.382011	0.320966			5.74017	0.959619	0.775233	0.507091	0.201331	0.111791			5.74017	0.608577	0.415237	0.179522	0.055709	0.994053
5.74367	0.800553	0.670023	0.496893	0.228368	0.13407			5.7435	0.694901	0.619966	0.554178	0.382871	0.315997			5.74333	0.957939	0.776649	0.512229	0.210347	0.112981			5.74333	0.611419	0.412496	0.174022	0.065847	0.987755
5.747	0.801009	0.66291	0.494602	0.233014	0.133784			5.74667	0.690842	0.620502	0.55011	0.379299	0.321701			5.74667	0.948151	0.778528	0.499187	0.214038	0.114182			5.74667	0.624495	0.419586	0.181732	0.054977	0.982474
5.7505	0.797579	0.655215	0.491497	0.227728	0.12698			5.75033	0.690731	0.619331	0.551233	0.37431	0.325377			5.75	0.94432	0.780483	0.508009	0.207454	0.115654			5.75	0.618614	0.419315	0.186581	0.047324	0.987616
5.7535	0.795564	0.658739	0.493205	0.225183	0.131952			5.7535	0.689703	0.620102	0.547323	0.381698	0.325392			5.7535	0.955435	0.775729	0.504051	0.209419	0.114167			5.7535	0.604534	0.41017	0.175569	0.056082	0.989186
5.757	0.793237	0.660828	0.490314	0.231245	0.139077			5.75717	0.689625	0.617404	0.553812	0.376946	0.319812			5.75683	0.948062	0.770964	0.507032	0.210038	0.116654			5.75683	0.615796	0.418568	0.178722	0.055571	0.986696
5.76033	0.806231	0.668662	0.493559	0.229057	0.128233			5.7605	0.690107	0.624399	0.548364	0.380029	0.319855			5.76	0.947665	0.775466	0.502931	0.21212	0.114965			5.76	0.620658	0.419843	0.184538	0.054779	0.988757
5.76367	0.804232	0.649839	0.495494	0.230876	0.129291			5.76333	0.685812	0.621542	0.548941	0.377899	0.323461			5.76333	0.942331	0.777266	0.505231	0.208562	0.120737			5.76333	0.611905	0.415217	0.183201	0.051142	0.984275
5.767	0.797236	0.653019	0.499006	0.23276	0.134377			5.767	0.691418	0.614068	0.552386	0.367614	0.319644			5.76667	0.94382	0.76892	0.502438	0.216811	0.120898			5.76667	0.605488	0.420222	0.173104	0.048602	0.985348
5.7705	0.803678	0.670251	0.491072	0.226998	0.129827			5.77033	0.690535	0.616946	0.545938	0.381893	0.321206			5.77017	0.955241	0.769616	0.5011	0.215521	0.11882			5.77017	0.611595	0.417731	0.178171	0.052838	0.98678
5.7735	0.810878	0.670023	0.492075	0.232016	0.122231			5.7735	0.688661	0.620215	0.544212	0.384719	0.321169			5.7735	0.955369	0.767682	0.500549	0.209669	0.115915			5.7735	0.60967	0.416691	0.177204	0.058371	0.981135
5.777	0.799787	0.655419	0.49788	0.228998	0.128542			5.77717	0.684353	0.618904	0.54672	0.374183	0.324782			5.77683	0.930795	0.766044	0.499371	0.209985	0.117341			5.77683	0.614138	0.419188	0.191471	0.044283	0.979757
5.78033	0.798376	0.665661	0.49312	0.231282	0.136159			5.7805	0.689866	0.619899	0.552707	0.38051	0.322519			5.78	0.940002	0.762531	0.497011	0.21424	0.12171			5.78	0.611195	0.420279	0.18134	0.047082	0.978861
5.78367	0.799812	0.663967	0.4956	0.221218	0.134376			5.78367	0.691142	0.617406	0.542152	0.38124	0.323089			5.78333	0.955352	0.767638	0.50066	0.211472	0.114742			5.78333	0.600775	0.415293	0.174097	0.054694	0.980188
5.78717	0.807575	0.66098	0.499358	0.238034	0.131166			5.787	0.688097	0.618702	0.548308	0.374049	0.317805			5.78667	0.947994	0.768059	0.499964	0.215732	0.115699			5.78667	0.612437	0.420961	0.176502	0.057757	0.979921
5.79017	0.805272	0.655776	0.495799	0.231207	0.131308			5.79033	0.683796	0.618529	0.550327	0.377265	0.323824			5.79017	0.933335	0.769862	0.498924	0.215424	0.12098			5.79017	0.615325	0.425567	0.185621	0.047437	0.980623
5.79367	0.794889	0.659727	0.492358	0.227576	0.131724			5.79367	0.689285	0.61758	0.546979	0.374807	0.319789			5.7935	0.942012	0.765549	0.50113	0.206403	0.117763			5.7935	0.596892	0.41269	0.175917	0.053628	0.979063
5.797	0.795329	0.661488	0.498944	0.231182	0.135322			5.79717	0.686838	0.611815	0.545697	0.377202	0.31897			5.79667	0.949432	0.76341	0.498137	0.215315	0.118489			5.79667	0.597738	0.413824	0.177099	0.058416	0.980285
5.80033	0.813039	0.667465	0.497561	0.236189	0.131818			5.8	0.689495	0.616583	0.540714	0.375437	0.316142			5.8	0.946251	0.763739	0.499062	0.215588	0.119646			5.8	0.612625	0.420108	0.174585	0.050493	0.981215
5.80367	0.797455	0.653442	0.496363	0.225363	0.126081			5.80333	0.682969	0.614741	0.542725	0.378291	0.322296			5.80333	0.936079	0.767124	0.50348	0.210125	0.117445			5.80333	0.607066	0.421259	0.183982	0.052382	0.982022
5.80717	0.792898	0.654657	0.494917	0.228907	0.135639			5.807	0.684859	0.613671	0.545692	0.377249	0.315852			5.8065	0.939938	0.762139	0.497466	0.207309	0.120042			5.8065	0.59735	0.414894	0.174787	0.049154	0.977718
5.81017	0.801874	0.658682	0.492861	0.236434	0.13698			5.81033	0.682882	0.617652	0.55318	0.375464	0.320463			5.81017	0.934269	0.764782	0.502046	0.213552	0.118869			5.81017	0.601478	0.419575	0.179317	0.050728	0.983787
5.81367	0.80385	0.667688	0.49112	0.233363	0.124312			5.81383	0.686912	0.620568	0.539448	0.376929	0.31784			5.8135	0.949415	0.766499	0.501055	0.206996	0.113195			5.8135	0.601118	0.417298	0.171255	0.060889	0.980226
5.817	0.794345	0.649429	0.493438	0.232928	0.131092			5.81717	0.684373	0.614136	0.544157	0.373734	0.317852			5.81667	0.941682	0.769232	0.500099	0.211043	0.112938			5.81667	0.605522	0.417294	0.177197	0.055463	0.982278
5.82033	0.794601	0.655631	0.491572	0.228616	0.136632			5.82	0.686311	0.613563	0.54301	0.374805	0.320526			5.82	0.928437	0.762329	0.497797	0.212485	0.117556			5.82	0.609619	0.420179	0.179958	0.043748	0.982212
5.82383	0.793473	0.661651	0.487515	0.2205	0.135006			5.82367	0.688557	0.615513	0.546843	0.381129	0.318597			5.82333	0.935861	0.762256	0.496818	0.209439	0.116393			5.82333	0.59756	0.420318	0.179407	0.051377	0.980329
5.82683	0.79654	0.666663	0.493427	0.233671	0.130024			5.827	0.690999	0.618939	0.544715	0.374697	0.314579			5.8265	0.94751	0.761593	0.495963	0.20684	0.116685			5.8265	0.60111	0.415015	0.174161	0.056363	0.978781
5.83033	0.79686	0.653382	0.492749	0.238495	0.137465			5.83017	0.687575	0.612411	0.547748	0.372698	0.316714			5.83017	0.929403	0.762239	0.500885	0.213642	0.11491			5.83017	0.612152	0.417433	0.181105	0.047946	0.978748
5.83367	0.7898	0.655189	0.488202	0.228681	0.131389			5.83383	0.688522	0.614717	0.54739	0.376174	0.321785			5.8335	0.933125	0.762667	0.490978	0.206984	0.113242			5.8335	0.603876	0.416335	0.176993	0.0486	0.980374
5.837	0.790932	0.657422	0.492341	0.227469	0.140257			5.83683	0.683605	0.61614	0.548089	0.377542	0.318098			5.83667	0.94907	0.758715	0.49806	0.20756	0.115285			5.83667	0.593201	0.413597	0.170747	0.057228	0.98079
5.84033	0.799052	0.656855	0.496822	0.229612	0.135716			5.84	0.686274	0.615255	0.548556	0.37289	0.316113			5.84	0.93827	0.757826	0.504713	0.215331	0.118621			5.84	0.602181	0.414272	0.172666	0.056808	0.979651
5.84383	0.797793	0.657883	0.491066	0.22809	0.129911			5.84367	0.684493	0.619628	0.5544	0.380335	0.318405			5.84333	0.926814	0.761704	0.501245	0.212356	0.11258			5.84333	0.611018	0.422721	0.178041	0.053607	0.98029
5.84683	0.791638	0.648528	0.48502	0.226077	0.134183			5.847	0.686617	0.613723	0.552814	0.368485	0.31498			5.8465	0.933214	0.763447	0.496583	0.207557	0.110942			5.8465	0.606895	0.416274	0.18287	0.052041	0.981314
5.85033	0.789563	0.648318	0.488966	0.230106	0.141556			5.8505	0.681124	0.613607	0.552794	0.370653	0.309279			5.85017	0.933639	0.753196	0.496423	0.214102	0.116198			5.85017	0.604705	0.419708	0.172128	0.050755	0.980949
5.85367	0.797764	0.661714	0.488226	0.233084	0.137501			5.8535	0.68253	0.620035	0.557398	0.374219	0.311598			5.85333	0.936054	0.756135	0.496422	0.214367	0.118675			5.85333	0.614202	0.416673	0.177304	0.055341	0.978554
5.857	0.786785	0.654111	0.489144	0.23627	0.135768			5.85667	0.682528	0.621917	0.557268	0.374859	0.314269			5.85633	0.932215	0.761525	0.498607	0.20671	0.112559			5.85633	0.612674	0.418351	0.180361	0.050484	0.982518
5.8605	0.778213	0.647114	0.487787	0.22649	0.136514			5.86	0.684363	0.61942	0.552622	0.373254	0.315277			5.86	0.930527	0.758514	0.501882	0.210997	0.113772			5.86	0.611357	0.418027	0.182101	0.045918	0.980583
5.86383	0.787741	0.654602	0.485364	0.22212	0.133958			5.86367	0.685182	0.61825	0.558555	0.371057	0.312867			5.8635	0.934996	0.754455	0.500785	0.212264	0.118221			5.8635	0.598667	0.413799	0.175518	0.047482	0.984438
5.86683	0.79131	0.663314	0.488626	0.226933	0.135236			5.86683	0.686639	0.619683	0.561507	0.377643	0.310327			5.86683	0.945765	0.758947	0.500893	0.208889	0.118414			5.86683	0.603053	0.408888	0.176677	0.059545	0.983852
5.87033	0.791475	0.659614	0.490533	0.235888	0.134697			5.8705	0.684099	0.617614	0.55412	0.370804	0.314868			5.87017	0.933821	0.76249	0.499136	0.211218	0.115751			5.87017	0.615581	0.41713	0.173402	0.051603	0.979858
5.87367	0.787139	0.650767	0.484983	0.224165	0.135919			5.8735	0.684901	0.615932	0.559427	0.375118	0.316408			5.87333	0.926914	0.762487	0.497063	0.211666	0.115823			5.87333	0.617499	0.412733	0.186501	0.047757	0.97658
5.877	0.787571	0.654708	0.489837	0.220377	0.141731			5.87667	0.684712	0.616718	0.556523	0.372902	0.315429			5.87667	0.944219	0.762587	0.49707	0.202698	0.116501			5.87667	0.606647	0.411038	0.176768	0.049592	0.981359
5.8805	0.788501	0.655438	0.49026	0.228129	0.137067			5.88033	0.68244	0.617038	0.553912	0.374419	0.310615			5.88	0.936635	0.75625	0.498276	0.210898	0.114789			5.88	0.605968	0.410434	0.170806	0.058207	0.982015
5.8835	0.791624	0.65563	0.487075	0.229684	0.136872			5.88367	0.680905	0.615042	0.555208	0.372971	0.314659			5.8835	0.927887	0.756553	0.496483	0.209625	0.112381			5.8835	0.618022	0.416725	0.179449	0.052885	0.982249
5.887	0.789245	0.653648	0.487535	0.227838	0.131464			5.88717	0.684876	0.618602	0.555127	0.377581	0.320243			5.88683	0.931911	0.761412	0.502064	0.201299	0.115948			5.88683	0.614033	0.408119	0.181485	0.047978	0.984793
5.89033	0.782377	0.644301	0.485766	0.22806	0.137353			5.8905	0.685892	0.614512	0.556458	0.375023	0.313136			5.89	0.935503	0.758991	0.496328	0.20285	0.112129			5.89	0.602371	0.415861	0.176436	0.05109	0.981319
5.89367	0.782293	0.658065	0.485616	0.225518	0.134975			5.89367	0.686351	0.614573	0.555437	0.375854	0.306249			5.89333	0.925246	0.757754	0.497399	0.212789	0.113832			5.89333	0.606233	0.414417	0.173887	0.052893	0.985675
5.897	0.795649	0.663844	0.490718	0.22636	0.131088			5.89667	0.683238	0.616151	0.552202	0.373383	0.311746			5.89667	0.939467	0.765844	0.498399	0.20337	0.116029			5.89667	0.617163	0.411722	0.186344	0.057951	0.981166
5.9005	0.786784	0.649157	0.491612	0.235326	0.13335			5.90033	0.682701	0.614126	0.545322	0.371543	0.314488			5.90017	0.932884	0.763773	0.493237	0.20525	0.111445			5.90017	0.615517	0.410097	0.183148	0.051704	0.980523
5.9035	0.780658	0.643188	0.491033	0.224511	0.136251			5.90367	0.680963	0.615231	0.552308	0.376725	0.319785			5.9035	0.918881	0.756994	0.492855	0.206926	0.11941			5.9035	0.614656	0.416423	0.181559	0.050778	0.982688
5.907	0.789424	0.654444	0.483043	0.222599	0.128992			5.90717	0.684784	0.613945	0.547252	0.373086	0.315399			5.90683	0.935624	0.759556	0.497679	0.200839	0.112364			5.90683	0.604729	0.411776	0.179842	0.06139	0.978727
5.91033	0.792043	0.656825	0.489175	0.230051	0.129467			5.91017	0.687286	0.615086	0.54311	0.379238	0.319583			5.91	0.93718	0.759315	0.499236	0.202435	0.109205			5.91	0.613235	0.406101	0.178145	0.055104	0.9837
5.91367	0.791347	0.649191	0.484002	0.23101	0.135413			5.91333	0.686503	0.611297	0.54362	0.371346	0.317206			5.91333	0.924554	0.760511	0.492469	0.206087	0.112431			5.91333	0.61812	0.415639	0.183534	0.047026	0.977916
5.91717	0.784331	0.649592	0.483084	0.224664	0.131121			5.91667	0.6809	0.609253	0.545031	0.369439	0.319614			5.91667	0.921907	0.754822	0.495923	0.201374	0.116724			5.91667	0.607247	0.418776	0.179865	0.050025	0.980588
5.92017	0.782898	0.656799	0.489146	0.217523	0.130791			5.92033	0.68365	0.614966	0.544517	0.376178	0.31738			5.91983	0.936884	0.75376	0.495571	0.20156	0.115518			5.91983	0.603648	0.410462	0.173455	0.058292	0.981476
5.92367	0.792289	0.655825	0.490486	0.236213	0.136159			5.92367	0.684933	0.616882	0.546723	0.370716	0.319038			5.9235	0.927601	0.751625	0.493679	0.212349	0.112195			5.9235	0.616182	0.417138	0.184435	0.053225	0.975306
5.927	0.805188	0.652611	0.490841	0.228266	0.128388			5.92717	0.682968	0.616811	0.544354	0.375175	0.318524			5.92683	0.921917	0.759607	0.495928	0.198448	0.108159			5.92683	0.611691	0.412144	0.186489	0.047949	0.98276
5.93033	0.785502	0.648113	0.492493	0.230177	0.12757			5.93017	0.687715	0.614088	0.543377	0.37408	0.317101			5.93	0.922266	0.756261	0.493103	0.201866	0.113674			5.93	0.605154	0.414576	0.178377	0.044662	0.977828
5.93367	0.788736	0.65457	0.486528	0.229477	0.134934			5.93367	0.686437	0.611543	0.548009	0.372059	0.319158			5.93333	0.922879	0.749687	0.490351	0.212988	0.114453			5.93333	0.603235	0.413444	0.175802	0.050491	0.979255
5.93717	0.796192	0.662371	0.487207	0.228004	0.125261			5.937	0.686081	0.612298	0.543387	0.379753	0.324749			5.93683	0.921527	0.748792	0.494566	0.205117	0.112011			5.93683	0.605659	0.416336	0.18368	0.052408	0.977324
5.94017	0.79902	0.653899	0.489049	0.229111	0.125072			5.94033	0.684625	0.612072	0.537234	0.373937	0.318479			5.93983	0.925062	0.7534	0.493304	0.199208	0.110397			5.93983	0.607221	0.419689	0.182059	0.050149	0.977693
5.94367	0.782891	0.647991	0.48905	0.229248	0.132806			5.9435	0.681237	0.608874	0.541669	0.373413	0.322288			5.9435	0.911217	0.753095	0.492072	0.21396	0.11942			5.9435	0.604275	0.413993	0.180161	0.042662	0.978968
5.947	0.78765	0.657743	0.490525	0.228433	0.130013			5.94717	0.684879	0.612809	0.53726	0.372814	0.318276			5.94667	0.918336	0.747821	0.484313	0.213294	0.117021			5.94667	0.601673	0.417912	0.177713	0.045657	0.978905
5.95033	0.79281	0.664184	0.490634	0.228279	0.131326			5.95033	0.683962	0.614823	0.537768	0.378862	0.320379			5.94983	0.917737	0.749163	0.489606	0.208439	0.117774			5.94983	0.606562	0.412605	0.173327	0.055998	0.974441
5.95383	0.795608	0.650775	0.487421	0.239229	0.130818			5.95333	0.68276	0.611924	0.535173	0.371801	0.318573			5.95333	0.917456	0.7483	0.48814	0.212278	0.11581			5.95333	0.605178	0.414453	0.179544	0.051759	0.97225
5.95683	0.78654	0.646056	0.487767	0.226019	0.136591			5.957	0.680864	0.616365	0.542997	0.376062	0.327866			5.95683	0.908473	0.749986	0.487904	0.208069	0.11518			5.95683	0.612114	0.419386	0.184219	0.039376	0.976584
5.96033	0.78724	0.651737	0.483171	0.228	0.125301			5.96033	0.683014	0.610955	0.538411	0.37876	0.319938			5.95983	0.92255	0.743312	0.490163	0.206536	0.111164			5.95983	0.596742	0.417341	0.173628	0.050583	0.977808
5.96367	0.792701	0.659727	0.487844	0.227448	0.134669			5.96383	0.676248	0.607004	0.536405	0.375986	0.317904			5.9635	0.919861	0.744753	0.492856	0.209002	0.116863			5.9635	0.599596	0.415469	0.172559	0.055081	0.973811
5.967	0.806569	0.661908	0.490198	0.233639	0.13127			5.96683	0.679364	0.609003	0.544133	0.372198	0.314985			5.96667	0.9188	0.747921	0.487783	0.208454	0.116662			5.96667	0.610399	0.416723	0.178905	0.047852	0.972702
5.97033	0.791313	0.646577	0.491225	0.221441	0.125797			5.97033	0.681745	0.615999	0.538362	0.376529	0.321209			5.96983	0.907892	0.748945	0.488332	0.207987	0.115363			5.96983	0.604755	0.417727	0.180679	0.044192	0.974843
5.97383	0.784638	0.645608	0.489259	0.231811	0.135356			5.97367	0.679285	0.60943	0.538236	0.371503	0.314817			5.97333	0.919307	0.748911	0.488218	0.211741	0.112			5.97333	0.594012	0.411683	0.171176	0.050511	0.975908
5.97683	0.795545	0.655659	0.488373	0.228734	0.140755			5.977	0.676335	0.613735	0.540459	0.374291	0.315364			5.97683	0.913171	0.746623	0.492105	0.212116	0.112304			5.97683	0.604525	0.415186	0.175151	0.056778	0.978002
5.98033	0.792839	0.657027	0.485219	0.229395	0.126054			5.98017	0.679168	0.614407	0.542756	0.374333	0.318021			5.98017	0.925101	0.744982	0.487282	0.201756	0.115519			5.98017	0.605394	0.415071	0.174966	0.053207	0.971144
5.98367	0.779543	0.64109	0.48621	0.22337	0.133261			5.98383	0.682655	0.609182	0.542719	0.370317	0.320257			5.98333	0.915854	0.744232	0.487385	0.204538	0.112215			5.98333	0.599298	0.412012	0.178872	0.048182	0.972179
5.987	0.788188	0.649528	0.487863	0.224792	0.135074			5.987	0.677955	0.607565	0.544654	0.374527	0.315018			5.98667	0.91287	0.740134	0.48704	0.211865	0.11708			5.98667	0.600661	0.417425	0.17337	0.045994	0.970344
5.99033	0.789198	0.658239	0.484022	0.223077	0.130116			5.99	0.677894	0.610934	0.545353	0.375285	0.314378			5.99	0.92154	0.744006	0.488957	0.2052	0.114191			5.99	0.602052	0.416237	0.175864	0.053976	0.971589
5.9935	0.793003	0.653996	0.48616	0.229794	0.127329			5.99367	0.679256	0.611052	0.540075	0.371848	0.314823			5.9935	0.925402	0.747016	0.485063	0.20484	0.117615			5.9935	0.604246	0.415109	0.171899	0.058551	0.974803
5.99683	0.785747	0.645413	0.486541	0.234663	0.140937			5.997	0.676754	0.611249	0.548588	0.371615	0.31531			5.99683	0.904611	0.746887	0.487834	0.207716	0.114056			5.99683	0.609987	0.420267	0.182733	0.043027	0.97477
6.00033	0.788113	0.649312	0.486085	0.220417	0.138654			6.00017	0.682881	0.613303	0.548999	0.375354	0.315509			6.00017	0.916632	0.740609	0.489564	0.200985	0.115445			6.00017	0.596015	0.418164	0.171981	0.050551	0.971948
6.00367	0.782786	0.657296	0.489799	0.230197	0.142283			6.0035	0.682688	0.611922	0.539604	0.371291	0.311411			6.00333	0.925286	0.742007	0.48481	0.203421	0.11462			6.00333	0.590792	0.412615	0.173714	0.056132	0.973734
6.007	0.784941	0.654869	0.486093	0.228168	0.136411			6.007	0.675968	0.610159	0.545578	0.37292	0.315161			6.00667	0.917629	0.742329	0.487102	0.211688	0.114448			6.00667	0.602361	0.410622	0.174732	0.06035	0.973447
6.0105	0.783854	0.643273	0.483673	0.221454	0.128968			6.01	0.676633	0.609709	0.548424	0.368938	0.316434			6.01	0.905017	0.744613	0.48658	0.203678	0.114043			6.01	0.607075	0.416825	0.181717	0.046284	0.974219
6.0135	0.779798	0.644093	0.482395	0.217547	0.130274			6.01367	0.68146	0.607804	0.545143	0.367256	0.310874			6.0135	0.918524	0.737041	0.483307	0.202519	0.110176			6.0135	0.600579	0.413388	0.173019	0.047859	0.977163
6.017	0.780595	0.645776	0.487897	0.229832	0.14261			6.01717	0.677257	0.608252	0.548966	0.369333	0.308008			6.01683	0.913513	0.740164	0.48709	0.20603	0.113993			6.01683	0.597847	0.411175	0.176644	0.05324	0.977671
6.02033	0.786023	0.653386	0.483565	0.226844	0.135955			6.0205	0.67985	0.609445	0.547099	0.375171	0.312228			6.02017	0.920649	0.746359	0.493218	0.204412	0.111928			6.02017	0.60588	0.41246	0.181537	0.057068	0.973901
6.02367	0.776256	0.640617	0.485499	0.227545	0.130054			6.02367	0.679318	0.613854	0.545518	0.370372	0.311908			6.023	0.905204	0.743758	0.489738	0.20651	0.115244			6.023	0.612402	0.413705	0.177014	0.046455	0.974119
6.027	0.775366	0.638605	0.481321	0.223459	0.141143			6.027	0.679572	0.610652	0.553217	0.370439	0.30966			6.02667	0.907285	0.734368	0.483923	0.205527	0.114628			6.02667	0.59984	0.409616	0.173424	0.048627	0.974704
6.0305	0.781091	0.65276	0.482592	0.22591	0.133848			6.03033	0.677494	0.610992	0.553505	0.373423	0.305497			6.03017	0.910915	0.7378	0.48699	0.206742	0.11356			6.03017	0.602723	0.417547	0.175469	0.054436	0.975327
6.0335	0.786422	0.657749	0.482694	0.226499	0.135307			6.03367	0.680576	0.611103	0.549044	0.373963	0.310631			6.03317	0.917832	0.741064	0.490166	0.203048	0.120986			6.03317	0.606668	0.4112	0.178192	0.05413	0.973472
6.037	0.778981	0.645828	0.483132	0.233748	0.132042			6.03683	0.677635	0.611367	0.549751	0.372363	0.313286			6.03683	0.909899	0.738393	0.485904	0.209621	0.115602			6.03683	0.612189	0.414803	0.174356	0.050211	0.969142
6.04033	0.775914	0.649121	0.480075	0.224125	0.13317			6.0405	0.675004	0.60829	0.551257	0.376282	0.309636			6.04	0.905322	0.739875	0.484759	0.210541	0.113606			6.04	0.612516	0.412625	0.176849	0.044717	0.975473
6.04367	0.775893	0.651012	0.486848	0.219921	0.133558			6.04367	0.678107	0.606634	0.549829	0.375299	0.308116			6.04317	0.910793	0.738037	0.488413	0.205259	0.117236			6.04317	0.599805	0.415647	0.169359	0.050908	0.97486
6.04717	0.782878	0.652426	0.483397	0.229442	0.135123			6.04667	0.680876	0.608415	0.54642	0.373228	0.305233			6.04667	0.916138	0.744989	0.491061	0.205229	0.111442			6.04667	0.607239	0.409406	0.175162	0.06005	0.978835
6.05017	0.78017	0.644618	0.48332	0.231526	0.133692			6.05033	0.681483	0.611568	0.547773	0.376034	0.309746			6.05017	0.905023	0.748017	0.490279	0.202838	0.112444			6.05017	0.61902	0.413601	0.182832	0.043482	0.976068
6.05367	0.780521	0.640235	0.476591	0.224107	0.130533			6.05367	0.680559	0.606825	0.550639	0.37764	0.311026			6.05317	0.904546	0.746016	0.489959	0.199673	0.110815			6.05317	0.607521	0.415386	0.183242	0.049332	0.975215
6.057	0.775412	0.64394	0.482201	0.22367	0.137054			6.05683	0.679433	0.606914	0.545028	0.370801	0.310408			6.05683	0.905356	0.738601	0.487522	0.207809	0.1163			6.05683	0.600088	0.413359	0.169357	0.058579	0.979414
6.06033	0.784956	0.655323	0.481185	0.219858	0.132153			6.06017	0.681247	0.60579	0.552034	0.372508	0.310802			6.06	0.909914	0.73914	0.489569	0.2063	0.110639			6.06	0.610143	0.41157	0.174362	0.05551	0.975614
6.06367	0.785215	0.650508	0.478743	0.224574	0.126401			6.06367	0.679805	0.608076	0.553449	0.371516	0.316565			6.06317	0.905608	0.743814	0.485818	0.205769	0.114389			6.06317	0.618137	0.416157	0.183463	0.050582	0.974873
6.06717	0.77123	0.639325	0.482041	0.217869	0.127852			6.06667	0.680955	0.609074	0.549017	0.371518	0.3157			6.06683	0.913578	0.739395	0.484357	0.20339	0.113711			6.06683	0.600165	0.405667	0.1751	0.052721	0.977945
6.07017	0.77332	0.639288	0.482783	0.226615	0.134342			6.07033	0.677486	0.610006	0.550104	0.371227	0.312252			6.07017	0.905756	0.736821	0.486818	0.201957	0.114233			6.07017	0.602531	0.411421	0.1756	0.050828	0.977155
6.07367	0.784597	0.653977	0.482873	0.224314	0.129192			6.0735	0.678106	0.610638	0.547437	0.373184	0.312801			6.07317	0.907333	0.739221	0.491513	0.202112	0.114325			6.07317	0.611591	0.415035	0.175535	0.058162	0.979323
6.077	0.789154	0.646024	0.484281	0.232984	0.12742			6.07683	0.678259	0.60805	0.538096	0.372805	0.307431			6.07667	0.911364	0.742674	0.488013	0.197764	0.115789			6.07667	0.611401	0.408927	0.182562	0.050692	0.978391
6.08033	0.779686	0.640758	0.48318	0.230895	0.130203			6.08033	0.678851	0.609745	0.550522	0.372833	0.314368			6.08	0.898658	0.733865	0.485395	0.205625	0.115877			6.08	0.603639	0.411282	0.180285	0.048154	0.97149
6.08383	0.774212	0.649047	0.484278	0.217511	0.132739			6.08367	0.678639	0.605309	0.546814	0.37029	0.317369			6.08317	0.900374	0.737471	0.484676	0.20737	0.114867			6.08317	0.609155	0.414509	0.18443	0.055049	0.978155
6.08683	0.783197	0.656345	0.483061	0.224743	0.129312			6.087	0.679728	0.605293	0.541749	0.374548	0.314853			6.08683	0.917301	0.739649	0.483946	0.201903	0.109006			6.08683	0.599876	0.407418	0.170853	0.060797	0.974743
6.09033	0.784338	0.645576	0.488268	0.236021	0.134469			6.09033	0.678723	0.60737	0.5435	0.368443	0.31235			6.09017	0.900023	0.739356	0.481248	0.201577	0.112812			6.09017	0.60971	0.41522	0.181418	0.046083	0.968731
6.09367	0.792388	0.649176	0.484553	0.229143	0.126784			6.0935	0.676547	0.60572	0.54394	0.37275	0.31578			6.0935	0.90175	0.743135	0.48582	0.198776	0.11303			6.0935	0.602735	0.412738	0.183528	0.050467	0.97356
6.097	0.778105	0.641273	0.483571	0.222937	0.133225			6.09683	0.676017	0.609438	0.539115	0.371052	0.319692			6.09667	0.91104	0.730131	0.484325	0.200366	0.114821			6.09667	0.591722	0.410176	0.170977	0.058047	0.973508
6.10033	0.783984	0.650469	0.486767	0.227871	0.134824			6.10033	0.676689	0.606301	0.538307	0.373705	0.311851			6.1	0.903152	0.735764	0.483688	0.203373	0.112669			6.1	0.603159	0.411106	0.176064	0.056419	0.972598
6.10383	0.793648	0.650867	0.480939	0.228678	0.120768			6.10333	0.681033	0.603102	0.536604	0.37273	0.316922			6.10333	0.897039	0.73874	0.483995	0.198063	0.117257			6.10333	0.607449	0.412886	0.178473	0.050455	0.973113
6.10683	0.788601	0.644916	0.483106	0.227204	0.121859			6.107	0.681715	0.607231	0.535911	0.367594	0.317184			6.10683	0.900457	0.735592	0.479447	0.203658	0.113695			6.10683	0.598026	0.411947	0.176905	0.049848	0.975825
6.11033	0.773131	0.641355	0.483567	0.227765	0.13475			6.1105	0.677925	0.603901	0.542999	0.374452	0.31653			6.11017	0.887075	0.729736	0.479123	0.204925	0.114271			6.11017	0.598006	0.410935	0.177431	0.047828	0.97009
6.11367	0.788118	0.650897	0.479331	0.225083	0.130068			6.1135	0.678361	0.602966	0.540381	0.374244	0.317641			6.1135	0.908202	0.727555	0.48469	0.201318	0.115961			6.1135	0.596352	0.411187	0.177301	0.055582	0.97197
6.117	0.788855	0.654345	0.488953	0.232291	0.123226			6.117	0.678152	0.6107	0.534112	0.373262	0.319136			6.11667	0.903642	0.73303	0.478073	0.204165	0.109902			6.11667	0.596889	0.410815	0.17734	0.051174	0.967365
6.12033	0.781749	0.640751	0.488293	0.23355	0.132509			6.12033	0.674957	0.605013	0.537971	0.366303	0.314962			6.12	0.893973	0.734326	0.477444	0.205481	0.115763			6.12	0.602565	0.409822	0.177146	0.047333	0.968692
6.1235	0.776566	0.643998	0.483048	0.223401	0.133537			6.1235	0.67686	0.600769	0.539973	0.369398	0.317682			6.1235	0.893425	0.730435	0.483817	0.20465	0.115622			6.1235	0.597421	0.417082	0.175885	0.044242	0.972224
6.12683	0.787247	0.652228	0.485696	0.226112	0.129816			6.127	0.673157	0.605614	0.530609	0.376138	0.315724			6.1265	0.905825	0.732591	0.481367	0.203138	0.108069			6.1265	0.590124	0.410625	0.175541	0.055235	0.966405
6.13033	0.784981	0.647189	0.484196	0.230956	0.127498			6.1305	0.676508	0.602396	0.534541	0.365932	0.318435			6.13017	0.90155	0.730365	0.478716	0.208147	0.113809			6.13017	0.603085	0.4117	0.173425	0.052851	0.9723
6.13367	0.784353	0.644857	0.478296	0.226069	0.12923			6.1335	0.673726	0.609017	0.541133	0.367803	0.316341			6.13333	0.888454	0.730626	0.479923	0.206314	0.112799			6.13333	0.609246	0.419366	0.184839	0.045626	0.971497
6.137	0.77579	0.644543	0.480698	0.220923	0.12375			6.137	0.675491	0.608736	0.53868	0.372887	0.321969			6.13667	0.899334	0.72586	0.478846	0.201762	0.113912			6.13667	0.598033	0.411654	0.172138	0.044977	0.970344
6.1405	0.786459	0.647267	0.480815	0.233399	0.137609			6.14033	0.675177	0.605228	0.53251	0.368211	0.312367			6.14	0.901583	0.728804	0.480002	0.202005	0.111221			6.14	0.58897	0.406883	0.17091	0.056466	0.973914
6.1435	0.7897	0.645776	0.483753	0.238706	0.135548			6.14367	0.673517	0.606817	0.539349	0.368654	0.31344			6.1435	0.896293	0.728746	0.483766	0.204772	0.114114			6.1435	0.601886	0.418079	0.178748	0.048976	0.968215
[truncated: 8,659 more rows]

## Sheet: Fig1D
Neutralization (%)
mAb Conc.log10 (µg/ml)	42H3								46E6								67B12								22C10
[truncated: 10 more rows]

## Sheet: Fig1E
	Receptor binding inhibition (%)
	mAb Conc. (µg/ml)	22C10				42H3				46E6				67B12
[truncated: 7 more rows]

## Sheet: Fig2E
OD 450 nm
[truncated: 9 more rows]

## Sheet: Fig3A
	Binding (nm)
[truncated: 14,402 more rows]

## Sheet: Fig3B
	Binding (nm)
[truncated: 14,401 more rows]

[truncated: 10 more sheets: Fig5B, Fig5C, Fig5D, Fig5E, Fig6, FigS1A, FigS3A, FigS3B, FigS3C, FigS15B]
